# Supplementary material for: Prognostic DNA methylation markers for hormone receptor breast cancer: a systematic review
Source: Breast Cancer Res. 2020 Jan 31;22:13. doi: 10.1186/s13058-020-1250-9 (PMC6993426; doi:10.1186/s13058-020-1250-9)
Supplement: Supplementary file 3 — Additional file 3: Table S3. studies, studied markers and outcomes. Review Data Table. Complete review data containing all included studies, markers and outcome values. [file 13058_2020_1250_MOESM3_ESM.xlsx]

## Sheet: Blad1
Article	Marker	Population with Methylated Marker	Number used in endpoint analysis	Follow up time in months median (range)	study design	Patient Material	Age median (range)	Her2 % amplified	Hormone receptor status	standardised treatment protocol	Assay	Endpoint	Statistical method	Ratio of outcome	p-value	Association with outcome	REMARK Score	LOE
Angelova, 2012	CHEK2	0	145	69 (11-96)	Retrospective	FF primary tumour tissue	mean 54 (29-88)	0.21	ER+ 55,8% PR+ 55,8%	treatment according to local guidelines	MSP	OS	NR	-	NR	No relation between methylation of proximal or distal CpG island methylation and OS	10	4
Arai, 2006	GSTP1	0.14	174	56 (4-86)	NR	FF primary tumour tissue	NR	NR	ER+ 68% PR+ 66%	treatment according to local guidelines	MSP	DRFI	Kaplan-Meier, Logistic Regression	-	0.01	Hypermethylation was associated with poorer DRFI	13.5	4
													Univariate Cox regression	4,04 (1,84–8,86)	0.01	Hypermethylation was associated with poorer DRFI
													Multivariate Cox regression	2,71 (1,22–6,04)	<0,05	Hypermethylation was associated with poorer DRFI
Buhmeida, 2011	MYOD1	0.3	66	mean 47 ( 4-118)	NR	FFPE primary tumour tissue	46 (19-81)	0.319	ER+ 65% PR+ 59%	treatment according to local guidelines	Methylight	DFS*	Kaplan-Meier, Logistic Regression	-	0.036	Hypermethylation was associated with poor DFS	15.5	4
													Univariate Cox regression (Odds Ratio)	2,12 (1,07-5,55)	Non-significant	No relation between Hypermethylation and DFS
	RASSF1****	0.3	66	mean 47 ( 4-118)	NR	FFPE primary tumour tissue	46 (19-81)	0.319	ER+ 65% PR+ 59%	treatment according to local guidelines	Methylight	DFS*	Kaplan-Meier, Logistic Regression	-	0.092	Methylation of >10% of fully methylated reference was not associated with poorer DFS
													Multivariate Cox regression	5,64 (1,23-25,81)	0.026	Methylation of >10% of fully methylated reference was associated with poorer DFS
Cerne, 2012	BRCA1	0.097	994	123 (0-253)	Retrospective	FF primary tumour tissue	88% > 50 yr	NR	PR+ 77%	Surgery with or without Radiotherapy and with or without adjuvant tamoxifen	Pyro-sequencing	OS	Kaplan-Meier, Logistic Regression	-	Non-significant	Metylation > 2,53% of the BRCA promotor was not associated with OS	14.5	4
												DFS	Kaplan-Meier, Logistic Regression	-	Non-significant	Metylation > 2,53% of the BRCA promotor was not associated with DFS
Chen, 2009	BRCA1	0.26	536	96 (4,8-139,2)	Retrospective	FFPE primary tumour tissue	49 (25-86)	0.22	ER+ 63% PR+ 46%	treatment according to local guidelines	MSP	BCSS	Kaplan-Meier, Logistic Regression	-	0.038	Hypermethylation was associated with poorer BCSS	13	3
													Multivariate Cox regression	1,27 (0,81–1,99)	0.29	Hypermethylation was not associated with poorer BCSS
												BCFI	Kaplan-Meier, Logistic Regression	-	0.045	Hypermethylation was associated with poorer BCSI
													Multivariate Cox regression	1,23 (0,84–1,80)	0.295	Hypermethylation was not associated with poorer BCSI
Chimonidou, 2013	BRMS1	0.369	84	121 (58-157)	Retrospective	FFPE primary tumour tissue	>54y 48,2%	0.109	ER+ 59,0% PR+ 32,91%	NR	Nested MSP	RFI	Kaplan-Meier, Logistic Regression	-	0.009	promotor hypermethylation was significantly associated with poorer RFI	11.5	4
												BCSS	Kaplan-Meier, Logistic Regression	-	0.071	promotor hypermethylation was not associated with BCSS
Dietrich,2010	CDO1	0.69	78	53,5 (5-166)	Retrospective	FF primary tumour tissue	49 (33-81)	0	ER+ 100% PR+ 77%	Adjuvant antracyclin treatment with or without adjuvant endocrine treatment	Quantative Bisulphite sequensing	DDFS	Kaplan-Meier, Logistic Regression	-	0.001	Methylation > median of the population was associated with poorer DDFS	14	3
													Univariate Cox regression (Odds Ratio)	3,7 (1,4-9,8)	0.0098	Methylation > median of the population was associated with poorer DDFS
Ebeid, 2016	RASSF1****, PCDH10	0.8	80	72	Prospective	Bloodserum	<50 41,25%	0.15	ER+ 95% PR+ 88,8%	treatment according to local guidelines	MSP	RFS	Kaplan-Meier, Logistic Regression	-	0.219	Promotor hypermethylation of at least on out of two markers was not associated with RFS	13	3
													Multivariate Cox regression	2,95 (0,85-6,219)	0.064	Promotor hypermethylation of at least on out of two markers was not associated with RFS
	PCDH10	0.425	80	72	Prospective	Bloodserum	<50 41,25%	0.15	ER+ 95% PR+ 88,8%	treatment according to local guidelines	MSP	RFS	Kaplan-Meier, Logistic Regression	-	0.003	Promotor hypermethylation was associated with RFS
													Multivariate Cox regression	5,642 (2,313 -13,763)	<0,001	Promotor hypermethylation was associated with RFS
	RASSF1****	0.625	80	72	Prospective	Bloodserum	<50 41,25%	0.15	ER+ 95% PR+ 88,8%	treatment according to local guidelines	MSP	RFS	Kaplan-Meier, Logistic Regression	-	0.016	Promotor hypermethylation was associated with RFS
													Multivariate Cox regression	3,52 (1,653-7,516)	0.001	Promotor hypermethylation was associated with RFS
Fang, 2011	ALX4, ARHGEF7, RASGRF2	0.44	132	mean 107 (4-200)	NR	FF & FFPE primary tumour tissue	30-82	0.103	HR+ 82,6%	treatment according to local guidelines	EpiTyper	DRFS	Kaplan-Meier, Logistic Regression	-	0.007	Metylation of > 50% of alleles or 2-fold normal tissue methylation of 2 or 3 of the markers was associated with better DRFS	13.5	4
Fang, 2011													Multivariate Cox regression	0,49 (0,25-0,94)	0.03	Metylation of > 50% of alleles or 2-fold normal tissue methylation of 2 or 3 of the markers was associated with better DRFS
Fang, 2011												OS	Kaplan-Meier, Logistic Regression	-	0.006	Metylation of > 50% of alleles or 2-fold normal tissue methylation of 2 or 3 of the markers was associated with better OS
Faryna, 2012	KLF11	NR	43	NR	NR	FF primary tumour tissue	58 (39-85)	0	ER+ 95% PR+ 91%	NR	EpiTyper	DRFS	Kaplan-Meier, Logistic Regression	-	0.009	A rise of promotor methylation of 10% was associated with poorer DRFS	13.5	4
													Univariate Cox regression	1,37 (0,99-2,28)	0.06	A rise of promotor methylation of 10% was associated with poorer DRFS
													Multivariate Cox regression	1,38 (0,97-2,59)	non-significant	A rise of promotor methylation of 10% was not significantly associated with poorer DRFS
	SIM1	NR	43	NR	NR	FF primary tumour tissue	58 (39-85)	0	ER+ 95% PR+ 91%	NR	EpiTyper	DRFS	Univariate Cox regression	1,29 (1,02-1,88)	0.04	A rise of promotor methylation of 10% was associated with poorer DRFS
													Multivariate Cox regression	1,25 (0,96-1,91)	Non-significant	A rise of promotor methylation of 10% was not significantly associated with poorer DRFS
Fiegl, 2005	RASSF1****	0.196	148	43,2 (2,4-116,4)	Retrospective, with prospectively collected samples	Bloodserum	62 (37-88)	NR	HR+ 95,3%	treatment according to local guidelines	Methylight	RFS*	Logistic Regression (Relative Risk)	1,5 (0,4-5,8)	0.53	Methylation > 0% of a fully methylated reference was not associated with RFS	16	3
												OS	Logistic Regression (Relative Risk)	1,9 (0,6-6,1)	0.28	Methylation > 0% of a fully methylated reference was not associated with OS
Fiegl, 2008	NEUROD1	0.5	74	NR	NR	FF primary tumour tissue	mean 62 (35-90)	0.319	ER+ 63,5% PR+ 58%	treatment according to local guidelines	Methylight	OS	Univariate Cox regression	0,8 (0,4-1,7)	0.6	methylation > median percentage of methylated reference was not associated with OS	13	4
												RFS*	Univariate Cox regression	0,8 (0,3-1,8)	0.6	methylation > median percentage of methylated reference was not associated with RFS
Fu, 2010	EPHA5	0.641	117	mean 18-24	Prospective	FF primary tumour tissue	mean 48 (26-81)	0.307	ER+ 36% PR+ 44%	NR	MSP	DFS*	Kaplan-Meier, Logistic Regression	-	0.067	Hypermethylation was not associated with DFS	10.5	3
Fujita, 2012	GSTP1, RASSF1****, RARB****	0.1	336	90 (12-127)	Retrospective	bloodserum	53 (22-83)	0.119	ER+ 77% PR+ 65%	treatment according to local guidelines	One Step-MSP	RFS	Kaplan-Meier, Logistic Regression	-	0.032	Methylation of at least one out of three markers was associated with poor RFS	13	4
													Univariate Cox regression	2,259 (1,05-4,86)	0.037	Methylation of at least one out of three markers was associated with poor RFS
													Multivariate Cox regression	2,225 (0,99-5,00)	0.052	Methylation of at least one out of three markers was borderline associated with poor RFS
												OS	Kaplan-Meier, Logistic Regression	-	0.002	Methlyation of at least one out of three markers was associated with poor OS
													Univariate Cox regression	3,944 (1,53-10,17)	0.005	Methlyation of at least one out of three markers was associated with poor OS
													Multivariate Cox regression	3,173 (1,12-8,97)	0.029	Methlyation of at least one out of three markers was associated with poor OS
Fujita, 2014	GSTP1, RASSF1****, RARB****	0.06	120	73 (3-134)	Retrospective	bloodserum	51 (26-75)	0.24	ER+ 56% PR+ 40%	treatment according to local guidelines	One Step-MSP	OS	Kaplan-Meier, Logistic Regression	-	0.002	Promotor Methylation of at least one out of three markers was associated with OS	13	4
													Univariate Cox regression	4,834 (1,65‑14,15)	0.004	Promotor Methylation of at least one out of three markers was associated with OS
													Multivariate Cox regression	4,805 (1,49‑15,52)	0.009	Promotor Methylation of at least one out of three markers was associated with OS
												RFS	Kaplan-Meier, Logistic Regression	-	0.001	Promotor Methylation of at least one out of three markers was associated with RFS	13
													Univariate Cox regression	6,650 (2,74‑16,17)	0.001	Promotor Methylation of at least one out of three markers was associated with RFS
													Multivariate Cox regression	4,226 (1,63‑10,95)	0.003	Promotor Methylation of at least one out of three markers was associated with RFS
Gobel, 2011	PITX2, RASSF1****	0.307	355	51 (IQR 35–68)	Retrospective	bloodserum	57,4 (IQR 50-66,3)	0.309	ER+ 84,4% PR+ 82,1%	treatment according to local guidelines	Methylight	OS	Logistic Regression	-	0.001	Methylation of at least one out of two markers was associated with poor OS	13	3
												DRFS	Logistic Regression	-	0.001	Methylation of at least one out of two markers was associated with poor DRFS
		0.476	403			Bonemarrow derived serum						OS	Logistic Regression	-	0.239	Methylation of at least one out of two markers was not associated with poor OS
												DRFS	Logistic Regression	-	0.767	Methylation of at least one out of two markers was not associated with poor DRFS
	PITX2	0.139	359	51 (IQR 35–68)	Retrospective	bloodserum	57,4 (IQR 50-66,3)	0.309	ER+ 84,4% PR+ 82,1%	treatment according to local guidelines	Methylight	OS	Kaplan-Meier, Logistic Regression	-	0.002	Methylation was associated with poor OS
													Multivariate Cox regression	3,4 (1,2-9,8)	0.021	Methylation was associated with poor OS
												DRFS	Logistic Regression	-	0.023	Methylation was associated with poor DRFS
		0.442	406			Bonemarrow derived serum						OS	Logistic Regression	-	0.481	Methylation was not associated with poor OS
												DRFS	Logistic Regression	-	0.718	Methylation was not associated with poor DRFS
	RASSF1****	0.218	357	51 (IQR 35–68)	Retrospective	bloodserum	57,4 (IQR 50-66,3)	0.309	ER+ 84,4% PR+ 82,1%	treatment according to local guidelines	Methylight	OS	Kaplan-Meier, Logistic Regression	-	0.002	Methylation was associated with poor OS
													Multivariate Cox regression	5,6 (2,1-14,5)	<0,001	Methylation was associated with poor OS
												DRFS	Multivariate Cox regression	3,4 (1,6-7,3)	0.002	Methylation was associated with poor DRFS
		0.206	403			Bonemarrow derived serum						OS	Logistic Regression	-	0.016	Methylation was associated with poor OS
												DRFS	Logistic Regression	-	0.087	Methylation was not associated with poor DRFS
Harbeck,2008	PITX2	NR	399	63 (1-158)	Retrospective	FFPE primary tumour tissue	63 (34-86)	0.088	ER+ 98% PR+ 74%	treatment according to local guidelines	Q-MSP	DRFI	Univariate Cox regression	2,75 (1,40-5,41)	0.004	promotor methylationscore > 22,9 was associated with poor DRFI	15.5	4
													Multivariate Cox regression	2,35 (1,20-4,60)	0.013	promotor methylationscore > 22,9 was associated with poor DRFI
												OS	Univariate Cox regression	1,16 (0,67-2,02)	0.59	promotor methylationscore > 22,9 was not associated with poor OS
Hartmann, 2009	BARX1	NR	241	81.5	Retrospective	FFPE primary tumour tissue	51 (23-81)	0	ER+ 100% PR+ 85,1%	Adjuvant antracyclin treatment with or without adjuvant endocrine treatment	custom methylation specific micro array	DRFI	Likelyhood Ratio Test (C-index)	0.613	0.0015	increase in promotor methylation was associated with poor DRFI	16.5	4
													Wald Test (C-index)	0.624	0.1	increase in promotor methylation was not associated with poor DRFI
	BMP4	NR	241	81.5	Retrospective	FFPE primary tumour tissue	51 (23-81)	0	ER+ 100% PR+ 85,1%	Adjuvant antracyclin treatment with or without adjuvant endocrine treatment	custom methylation specific micro array	DRFI	Likelyhood Ratio Test (C-index)	0.632	0.0001	increase in promotor methylation was associated with poor DRFI
													Wald Test (C-index)	0.68	0.0002	increase in promotor methylation was associated with poor DRFI
	BRCA1	NR	241	81.5	Retrospective	FFPE primary tumour tissue	51 (23-81)	0	ER+ 100% PR+ 85,1%	Adjuvant antracyclin treatment with or without adjuvant endocrine treatment	custom methylation specific micro array	DRFI	Likelyhood Ratio Test (C-index)	0.631	0.0028	increase in promotor methylation was associated with poor DRFI
													Wald Test (C-index)	0.647	0.018	increase in promotor methylation was associated with poor DRFI
	FAM110A****	NR	241	81.5	Retrospective	FFPE primary tumour tissue	51 (23-81)	0	ER+ 100% PR+ 85,1%	Adjuvant antracyclin treatment with or without adjuvant endocrine treatment	custom methylation specific micro array	DRFI	Likelyhood Ratio Test (C-index)	0.592	0.0009	increase in promotor methylation was associated with poor DRFI
													Wald Test (C-index)	0.637	0.001	increase in promotor methylation was associated with poor DRFI
	CCND2	NR	241	81.5	Retrospective	FFPE primary tumour tissue	51 (23-81)	0	ER+ 100% PR+ 85,1%	Adjuvant antracyclin treatment with or without adjuvant endocrine treatment	custom methylation specific micro array	DRFI	Likelyhood Ratio Test (C-index)	0.598	0.01	increase in promotor methylation was significantly associated with poor DRFI
													Wald Test (C-index)	0.631	0.067	increase in promotor methylation was not significantly associated with poor DRFI
	FGF4	NR	241	81.5	Retrospective	FFPE primary tumour tissue	51 (23-81)	0	ER+ 100% PR+ 85,1%	Adjuvant antracyclin treatment with or without adjuvant endocrine treatment	custom methylation specific micro array	DRFI	Likelyhood Ratio Test (C-index)	0.619	0.0019	increase in promotor methylation was associated with poor DRFI
													Wald Test (C-index)	0.646	0.029	increase in promotor methylation was associated with poor DRFI
	FOXL2	NR	241	81.5	Retrospective	FFPE primary tumour tissue	51 (23-81)	0	ER+ 100% PR+ 85,1%	Adjuvant antracyclin treatment with or without adjuvant endocrine treatment	custom methylation specific micro array	DRFI	Likelyhood Ratio Test (C-index)	0.632	0.0001	increase in promotor methylation was associated with poor DRFI
													Wald Test (C-index)	0.64	0.02	increase in promotor methylation was associated with poor DRFI
	LHX4	NR	241	81.5	Retrospective	FFPE primary tumour tissue	51 (23-81)	0	ER+ 100% PR+ 85,1%	Adjuvant antracyclin treatment with or without adjuvant endocrine treatment	custom methylation specific micro array	DRFI	Likelyhood Ratio Test (C-index)	0.576	0.0076	increase in promotor methylation was significantly associated with poor DRFI
													Wald Test (C-index)	0.621	0.12	increase in promotor methylation was not significantly associated with poor DRFI
	LMX1A	NR	241	81.5	Retrospective	FFPE primary tumour tissue	51 (23-81)	0	ER+ 100% PR+ 85,1%	Adjuvant antracyclin treatment with or without adjuvant endocrine treatment	custom methylation specific micro array	DRFI	Likelyhood Ratio Test (C-index)	0.617	0.0008	increase in promotor methylation was associated with poor DRFI
													Wald Test (C-index)	0.635	0.068	increase in promotor methylation was not significantly associated with poor DRFI
	NR2E1	NR	241	81.5	Retrospective	FFPE primary tumour tissue	51 (23-81)	0	ER+ 100% PR+ 85,1%	Adjuvant antracyclin treatment with or without adjuvant endocrine treatment	custom methylation specific micro array	DRFI	Likelyhood Ratio Test (C-index)	0.592	0.0054	increase in promotor methylation was associated with poor DRFI
													Wald Test (C-index)	0.643	0.02	increase in promotor methylation was associated with poor DRFI
	NR5A1	NR	241	81.5	Retrospective	FFPE primary tumour tissue	51 (23-81)	0	ER+ 100% PR+ 85,1%	Adjuvant antracyclin treatment with or without adjuvant endocrine treatment	custom methylation specific micro array	DRFI	Likelyhood Ratio Test (C-index)	0.609	0.0027	increase in promotor methylation was associated with poor DRFI
													Wald Test (C-index)	0.635	0.059	increase in promotor methylation was not associated with poor DRFI
	PITX2 (transcript A&B), BMP4, FAM110A****, FGF4	NR	241	81.5	Retrospective	FFPE primary tumour tissue	51 (23-81)	0	ER+ 100% PR+ 85,1%	Adjuvant antracyclin treatment with or without adjuvant endocrine treatment	custom methylation specific micro array	DRFI	Kaplan-Meier, Logistic Regression	-	0.01	increase in combined promotor methylation was associated with poor DRFI
												RFS	Kaplan-Meier, Logistic Regression	-	0.01	increase in combined promotor methylation was associated with poor RFS
												OS	Kaplan-Meier, Logistic Regression	-	<0,01	increase in combined promotor methylation was associated with poor OS
	PITX2 (Transcript A+B)	NR	241	81.5	Retrospective	FFPE primary tumour tissue	51 (23-81)	0	ER+ 100% PR+ 85,1%	Adjuvant antracyclin treatment with or without adjuvant endocrine treatment	custom methylation specific micro array	DRFI	Univariate Cox regression	1,66 (1,21-2,28)	0.002	increase in promotor methylation was associated with poor DRFI
													Multivariate Cox regression	1,28 (1,03-3,83)	0.026	increase in promotor methylation was associated with poor DRFI
												RFS	Univariate Cox regression	1,47 (1,11-1,96)	0.0084	increase in promotor methylation was associated with poor RFS
												OS	Univariate Cox regression	2,07 (1,40-3,06)	0.0003	increase in promotor methylation was associated with poor OS
	PITX2 Transcript C	NR	241	81.5	Retrospective	FFPE primary tumour tissue	51 (23-81)	0	ER+ 100% PR+ 85,1%	Adjuvant antracyclin treatment with or without adjuvant endocrine treatment	custom methylation specific micro array	DRFI	Univariate Cox regression	1,23 (0,89-1,68)	0.21	increase in promotor methylation was not associated with DRFI
	PLAU amplificate 1	NR	241	81.5	Retrospective	FFPE primary tumour tissue	51 (23-81)	0	ER+ 100% PR+ 85,1%	Adjuvant antracyclin treatment with or without adjuvant endocrine treatment	custom methylation specific micro array	DRFI	Likelyhood Ratio Test (C-index)	0.585	0.0078	increase in promotor methylation was associated with DRFI
													Wald Test (C-index)	0.635	0.051	increase in promotor methylation was not associated with DRFI
	PLAU amplificate2	NR	241	81.5	Retrospective	FFPE primary tumour tissue	51 (23-81)	0	ER+ 100% PR+ 85,1%	Adjuvant antracyclin treatment with or without adjuvant endocrine treatment	custom methylation specific micro array	DRFI	Likelyhood Ratio Test (C-index)	0.598	0.0017	increase in promotor methylation was associated with DRFI
													Wald Test (C-index)	0.62	0.12	increase in promotor methylation was not associated with DRFI
	TLX3	NR	241	81.5	Retrospective	FFPE primary tumour tissue	51 (23-81)	0	ER+ 100% PR+ 85,1%	Adjuvant antracyclin treatment with or without adjuvant endocrine treatment	custom methylation specific micro array	DRFI	Likelyhood Ratio Test (C-index)	0.583	0.0032	increase in promotor methylation was associated with DRFI
													Wald Test (C-index)	0.634	0.008	increase in promotor methylation was associated with DRFI
	IKZF1****	NR	241	81.5	Retrospective	FFPE primary tumour tissue	51 (23-81)	0	ER+ 100% PR+ 85,1%	Adjuvant antracyclin treatment with or without adjuvant endocrine treatment	custom methylation specific micro array	DRFI	Likelyhood Ratio Test (C-index)	0.594	0.008	increase in promotor methylation was associated with DRFI
													Wald Test (C-index)	0.636	0.044	increase in promotor methylation was associated with DRFI
Hill, 2010	EMILIN2	0.44	36	NR	NR	FF primary tumour tissue	33% >60y	NR	ER+58% PR+ 55%	NR	CoBRA	Relapse*	Kaplan-Meier, Logistic Regression	-	0.031	promotor methylation was associated with increase in relapse	9	4
												RFS*	Kaplan-Meier, Logistic Regression	-	0.041	promotor methylation was associated with poor RFS
Hill, 2011	ACADL	20-23%	39	NR	NR	FF primary tumour tissue	mean 55 (39-83)	0.21	HR+ 67%	NR	Infinium HumanMethylation 27K array	DFS*	Kaplan-Meier, Logistic Regression	-	0.0001	β-value >0.5 was associated with poor DFS	10.5	4
	GPR180****	NR	39	NR	NR	FF primary tumour tissue	mean 55 (39-83)	0.21	HR+ 67%	NR	Infinium HumanMethylation 27K array	DFS*	Kaplan-Meier, Logistic Regression	-	0.0041	β-value >0.5 was associated with poor DFS
	PRKCB****	NR	39	NR	NR	FF primary tumour tissue	mean 55 (39-83)	0.21	HR+ 67%	NR	Infinium HumanMethylation 27K array	Relapse*	Fischers Exact Test	-	0.1296	β-value >0.5 was not associated with increased relapse
	RECK	0.22	39	NR	NR	FF primary tumour tissue	mean 55 (39-83)	0.21	HR+ 67%	NR	Infinium HumanMethylation 27K array	DFS*	Kaplan-Meier, Logistic Regression	-	0.0001	β-value >0.5 was associated with poor DFS
	SFRP2	0.57	39	NR	NR	FF primary tumour tissue	mean 55 (39-83)	0.21	HR+ 67%	NR	Infinium HumanMethylation 27K array	DFS*	Kaplan-Meier, Logistic Regression	-	0.0001	β-value >0.5 was associated with poor DFS
	SYDE1	NR	39	NR	NR	FF primary tumour tissue	mean 55 (39-83)	0.21	HR+ 67%	NR	Infinium HumanMethylation 27K array	Relapse*	Fischers Exact Test	-	0.0594	β-value >0.5 was not associated with increased relapse
	UAP1L1	NR	39	NR	NR	FF primary tumour tissue	mean 55 (39-83)	0.21	HR+ 67%	NR	Infinium HumanMethylation 27K array	DFS*	Kaplan-Meier, Logistic Regression	-	0.0005	β-value >0.5 was associated with poor DFS
	UGT3A1	NR	39	NR	NR	FF primary tumour tissue	mean 55 (39-83)	0.21	HR+ 67%	NR	Infinium HumanMethylation 27K array	DFS*	Kaplan-Meier, Logistic Regression	-	0.0018	β-value >0.5 was associated with poor DFS
	UGT3A2	NR	39	NR	NR	FF primary tumour tissue	mean 55 (39-83)	0.21	HR+ 67%	NR	Infinium HumanMethylation 27K array	Relapse*	Fischers Exact Test	-	0.0504	β-value >0.5 was associated with increased relapse
Huang, 2013	PTPRO	0.743	175	mean 46	NR	FFPE primary tumour tissue	51 (21-89)	0.45	ER+ 60% PR+42%	treatment according to local guidelines	MSP	BCSS	Kaplan-Meier, Logistic Regression	-	0.094	Promotor methylation was nnot associated with poor BCSS	12.5	4
													Univariate Cox regression	3,27 (0,75-14,21)	0.113	Promotor methylation was nnot significantly associated with poor BCSS
Iorns, 2008	CDK10	0.18	38	NR	Retrospective	FFPE primary tumour tissue	75/83	NR	ER+ 100% PR+ 55/ 63%	NR	MSP	OS	Kaplan-Meier, Logistic Regression	14.07	<0,0001	methylation at the '5 end of the gene was associated with poor OS	8.5	4
												Time To Disease progression*	Kaplan-Meier, Logistic Regression	29.06	<0,0001	methylation at the '5 end of the gene was associated with poor time to dissease progression
Jahangiri,2018	DNMT1	0.347	72	85	retrospective	FF Primary tumour tissue	mean 46	0.26	ER+100 PR+65,3	all patients were treated with tamoxifen	MS-HRM	DFS*	Cox	1,268 (0,648-2,481)**	0,488**	No relation between hypomethylation and DFS	11	3
												OS	Cox	1,751 (0,696-4,406)**	0,234**	No relation between hypomethylation and OS
	DNMT3A	0.319	72	85	retrospective	FF Primary tumour tissue	mean 46	0.26	ER+100% PR+65,3%	all patients were treated with tamoxifen	MS-HRM	DFS*	Cox	3,732 (1,614-8,628)	0.002	Hypomethylation was associated with poorer DFS
												OS	Cox	3,201 (1,153-8,886)	0.026	Hypomethylation was associated with poorer OS
	DNMT3B	0.125	72	85	retrospective	FF Primary tumour tissue	mean 46	0.26	ER+100% PR+65,3%	all patients were treated with tamoxifen	MS-HRM	DFS*	Cox	1,974 (0,861-4,525)**	0,108**	No relation between hypomethylation and DFS
												OS	Cox	1,368 (0,398-4,708)**	0,619**	No relation between hypomethylation and OS
Jing, 2008	BRCA1	0.32	102	NR	NR	bloodserum	49 (29-78)	NR	ER+ 52% PR+ 48%	Patients did not receive chemo- or radiotherapy	MSP	OS	Kaplan-Meier, Logistic Regression (Relative Risk)	6,4 (2,0-20,5)	0.001	promotor methylation was associated with poor OS	10.5	4
	CDKN2A****	0.29	102	NR	NR	bloodserum	49 (29-78)	NR	ER+ 52% PR+ 48%	Patients did not receive chemo- or radiotherapy	MSP	OS	Kaplan-Meier, Logistic Regression (Relative Risk)	5,5 (1,8-17,0)	0.002	promotor methylation was associated with poor OS
	BRCA1, CDKN2A ****	0.47	102	NR	NR	bloodserum	49 (29-78)	NR	ER+ 52% PR+ 48%	Patients did not receive chemo- or radiotherapy	MSP	OS	Univariate Cox regression (Relative Risk)	10,7 (2,3-50,1)	<0,001	promotor methylation of at least one of two genes was associated with poor OS
													Multivariate Cox regression (Relative Risk)	6,0 (1,9-18,3)	0.002	promotor methylation of at least one of two genes was associated with poor overall Survival
	SFN****	0.82	102	NR	NR	bloodserum	49 (29-78)	NR	ER+ 52% PR+ 48%	Patients did not receive chemo- or radiotherapy	MSP	OS	Univariate Cox regression (Relative Risk)	1,6 (0,3-1,4)	0.22	promotor methylation was not associated with poor OS
Jung, 2013	CDH1	0.459	61	88 (1-138)	Retrospectve	FFPE primary tumour tissue	mean 47 (30-72)	0.41	ER+ 61% PR+ 54%	treatment according to local guidelines	MSP	Relapse Free Survival*	Univariate Cox regression	-	0.131	promotor methylation was associated with poor overall Survival	12	4
													Multivariate Cox regression	-	0.046	promotor methylation was associated with poor overall Survival
												DSS*	Univariate Cox regression	-	0.697	promotor methylation was not associated with poor overall Survival
													Multivariate Cox regression	-	0.911	promotor methylation was not associated with poor overall Survival
Karray-Chouayekh, 2010	CDH1	47.4	34	60	Retrospective	FF primary tumour tissue	mean 50,6 (28-73)	0.203	ER+ 62,7% PR 62,7%	treatment according to local guidelines	MSP	DFS*	χ2		Non-significant	methylation was not associated with poor survival	10.5	4
	CDKN2A****	19.2	34	60	Retrospective	FF primary tumour tissue	mean 50,6 (28-73)	0.203	ER+ 62,7% PR 62,7%	treatment according to local guidelines	MSP	DFS*	χ2		Non-significant	methylation was not associated with poor survival
	RASSF1****, RARB****, CDH1, CDKN2A****	NR	34	60	Retrospective	FF primary tumour tissue	mean 50,6 (28-73)	0.203	ER+ 62,7% PR 62,7%	treatment according to local guidelines	MSP	DFS*	χ2		0.151	increase in number of methylated genes was not associated with poor survival
	RARB****	66.6	34	60	Retrospective	FF primary tumour tissue	mean 50,6 (28-73)	0.203	ER+ 62,7% PR 62,7%	treatment according to local guidelines	MSP	DFS*	χ2		Non-significant	methylation was not associated with poor survival
	RASSF1****	0.87	34	60	Retrospective	FF primary tumour tissue	mean 50,6 (28-73)	0.203	ER+ 62,7% PR 62,7%	treatment according to local guidelines	MSP	DFS*	χ2		0.014	methylation was associated with poor survival
Kioulafa ,2009	CST6	0.559	93	76 (3-116)	Retrospective	FFPE primary tumour tissue	NR	0.133	Er+ 60,2% PR+ 32,3%	treatment according to local guidelines	Nested MSP	BCSS	Kaplan-Meier, Logistic Regression	-	0,001**	methylation of the proximal promotor was associated with poor BCSS	14	4
													Univariate Cox regression	4,233 (1,438-12,463)	0.009	methylation of the proximal promotor was associated with poor BCSS
													Multivariate Cox regression	9,190 (1,989-42,454)	0.004	methylation of the proximal promotor was associated with poor BCSS
												DFI*	Kaplan-Meier, Logistic Regression	-	0.004	methylation of the proximal promotor was associated with poor DFI
													Univariate Cox regression	8,174 (1,832-36,465)	0.006	methylation of the proximal promotor was associated with poor DFI
													Multivariate Cox regression	3,484 (1,155-10,511)	0.027	methylation of the proximal promotor was associated with poor DFI
Kioulafa ,2009 (1)	KLK10	0.57	128	76	Retrospective	FFPE primary tumour tissue	NR	0.133	Er+ 60,2% PR+ 32,3%	treatment according to local guidelines	MSP	BCSS	Kaplan-Meier, Logistic Regression	-	0.003	Methylation was associated with poor BCSS	14.5	4
													Multivariate Cox regression	6,874 (1,561-30,275)	0.011	Methylation was associated with poor BCSS
												DFI*	Kaplan-Meier, Logistic Regression	-	0.0025	Methylation was associated with poor DFI
													Multivariate Cox regression	3,492 (1,165-10,465)	0.026	Methylation was associated with poor DFI
Kioulafa, 2009 (2)	RASSF1****	0.57	93	76 (12-116)	Retrospective	FFPE primary tumour tissue	NR	0.118	ER+ 60,2% PR+ 32%	treatment according to local guidelines	MSP	DFI*	Kaplan-Meier, Logistic Regression	-	0,028**	Promotor methylation was associated with poor DFI	12	4
												OS	Kaplan-Meier, Logistic Regression	-	0,128**	Promotor methylation was not associated with poor OS
Klajic, 2013	CDKN2A	14.6	238	NR	Combination of Retrospective and Prospective cohorts	FF primary tumour tissue	NR	42.9	ER+ 77,3% PR+ 70,8%	different treatment protocols used	Pyro-sequencing	BCSS	Multivariate Cox regression	0,432 (0,144-1,294)	0.133	promotor methylation of 2SD > mean normal sample methylation was not associated with poor BCSS	13	3
	GSTP1	66.3	238	NR	Combination of Retrospective and Prospective cohorts	FF primary tumour tissue	NR	42.9	ER+ 77,3% PR+ 70,8%	different treatment protocols used	Pyro-sequencing	BCSS	Multivariate Cox regression	0,197 (0,053-0,729	0.014	promotor methylation of 2SD > mean normal sample methylation was associated with improved BCSS
	IGF2	31.8	238	NR	Combination of Retrospective and Prospective cohorts	FF primary tumour tissue	NR	42.9	ER+ 77,3% PR+ 70,8%	different treatment protocols used	Pyro-sequencing	BCSS	Multivariate Cox regression	4,940 (1,472-16,581)	0.009	promotor methylation of 2SD > mean normal sample methylation was associated with poor BCSS
	PPP2R2B	62.6	238	NR	Combination of Retrospective and Prospective cohorts	FF primary tumour tissue	NR	42.9	ER+ 77,3% PR+ 70,8%	different treatment protocols used	Pyro-sequencing	BCSS	Multivariate Cox regression	0,378 (0,125-1,143)	0.085	promotor methylation of 2SD > mean normal sample methylation was not significantly associated with poor BCSS
Krasteva, 2012	BRCA1	0.17	135	60	Retrospective	FF primary tumour tissue	mean 54 (29-88)	0.27	ER+56% PR+57%	treatment according to local guidelines	MSP	OS	Kaplan-Meier, Logistic Regression	-	0.2	Promotor methylation was not associated with OS	12.5	4
													Univariate Cox regression	0,47 (0,14-1,54)	0.213	Promotor methylation was not associated with OS
													Multivariate Cox regression	0,91 (0,24-3,41)	0.891	Promotor methylation was not associated with OS
Li, 2006	ESR1	0.11	193	mean 51 (2-78)	Retrospective	FF primary tumour tissue	mean 60 (18-93)	0.17	ER+ 69% PR+ 62%	treatment according to local guidelines	MSP	BCSS	Kaplan-Meier, Logistic Regression	-	0.2	Promotor methylation was not associated with BCSS	11.5	4
	RARB****	0.11	192	mean 51 (2-78)	Retrospective	FF primary tumour tissue	mean 60 (18-93)	0.17	ER+ 69% PR+ 62%	treatment according to local guidelines	MSP	BCSS	Kaplan-Meier, Logistic Regression	-	0.2	Promotor methylation was not associated with BCSS
	BRCA1	0.41	193	mean 51 (2-78)	Retrospective	FF primary tumour tissue	mean 60 (18-93)	0.17	ER+ 69% PR+ 62%	treatment according to local guidelines	MSP	BCSS	Kaplan-Meier, Logistic Regression	-	0.23	Promotor methylation was not associated with BCSS
	CCND2	0.11	193	mean 51 (2-78)	Retrospective	FF primary tumour tissue	mean 60 (18-93)	0.17	ER+ 69% PR+ 62%	treatment according to local guidelines	MSP	BCSS	Kaplan-Meier, Logistic Regression	-	0.2	Promotor methylation was not associated with BCSS
Li, 2014	PTPRO	0.54	98	60 (43-70)	prospective	FF primary tumour tissue	46 (x-74)	0.48	Er+ 76% PR+ 70%	no Neo-adjuvant treatment	MSP	OS	Kaplan-Meier, Logistic Regression	-	0.0001	Promotor methylation was associated with poor overall survival	15	3
													Univariate Cox regression	3,8 (1,9-7,5)	0.0001	Promotor methylation was associated with poor overall survival
													Multivariate Cox regression	2,7 (1,1-6,2)	0.023	Promotor methylation was associated with poor overall survival
Liu, 2016	CDH1	0.427	137	72	NR	FF primary tumour tissue	51 (34-71)	0.263	Er+ 70% PR+ 48,9%	no Neo-adjuvant treatment	MSP	OS	Kaplan-Meier, Logistic Regression	-	0.032	Promotor methylation was associated with poor overall survival	13	4
													Multivariate Cox regression	1,737 (0,957-3,766)	0.041	Promotor methylation was associated with poor overall survival
												DFS*	Kaplan-Meier, Logistic Regression	-	0.017	Promotor methylation was associated with poor overall survival
													Multivariate Cox regression	2,018 (1,057-3,854)	0.033	Promotor methylation was associated with poor overall survival
Liu, 2018	PCDH10	66-85,32%	392	NR	retrospective	FF primary tumour tissue	33% <45	NR	1,2,3	0.29	ER+73% PR+65%	treatment according to local guidelines	Methylight	1,798 (1,231-3,071	0.011	hypermethylation was associated with better OS	11	4
Lu, 2011	MIRLET7A3****	NR	341	86 (8-108)	NR	FF primary tumour tissue	mean 57 (23-84)	NR	ER+ 64,9% PR+52,2%	NR	Q-MSP	DFS*	Multivariate Cox regression	NR	Non-significant	methylation was not associated with poor DFS (Q-MSP cut-off not reported)	7	4
Maier ,2007	PITX2 probe B	NR	109	66	Retrospective	FFPE primary tumour tissue	NR	NR	HR+ 100%	NR	custom methylation specific micro array	DRFI	Multivariate Cox regression	2,0 (1,2-3,3)	0.0069	promotor methylation > median methylation of all samples was associated with poor DRFI in discovery cohort	13.5	4
			236										Univariate Cox regression	2,1 (1,3-3,3)	0.00045	promotor methylation > median methylation of all samples was associated with poor DRFI in validation cohort
													Multivariate Cox regression	2,0-2,1 (1,2-3,2)	0.0021	promotor methylation > median methylation of all samples was associated with poor DRFI in validation cohort
	PITX2 Probe C	NR	109	66	Retrospective	FF primary tumour tissue	NR	NR	HR+ 100%	NR	custom methylation specific micro array	DRFI	Multivariate Cox regression	1,8 (1,1-3,0)	0.016	promotor methylation > median methylation of all samples was associated with poor DRFI in discovery cohort
			236										Univariate Cox regression	2,3 (1,4-3,8)	2.1e-05	promotor methylation > median methylation of all samples was associated with poor DRFI in validation cohort
													Multivariate Cox regression	2,2 (1,4-3,7)	0.0015	promotor methylation > median methylation of all samples was associated with poor DRFI in validation cohort
	PITX2 Probe A	NR	109	66	Retrospective	FF primary tumour tissue	NR	NR	HR+ 100%	NR	custom methylation specific micro array	DRFI	Multivariate Cox regression	2,1 (1,3-3,4)	0.0014	promotor methylation > median methylation of all samples was associated with poor DRFI in discovery cohort
			236										Univariate Cox regression	2,5 (1,5-4,1)	3.3e-05	promotor methylation > median methylation of all samples was associated with poor DRFI in validation cohort
													Multivariate Cox regression	2,5-2,6 (1,5-4,1)	0.0029	promotor methylation > median methylation of all samples was associated with poor DRFI in validation cohort
	PITX2	0.5	245	66	Retrospective	FF primary tumour tissue	NR	NR	HR+ 100%	NR	Q-MSP	DRFI	Kaplan-Meier, Logistic Regression	-	0.001	promotor methylation > median methylation of all samples was associated with poor DRFI in validation cohort
	PITX2 Probe D	NR	109	66	Retrospective	FF primary tumour tissue	NR	NR	HR+ 100%	NR	custom methylation specific micro array	DRFI	Multivariate Cox regression	1,0 (0,6-1.6)	1	promotor methylation > median methylation of all samples was associated with poor DRFI in discovery cohort
			236										Univariate Cox regression	1,3 (0,9-1,8)	0.11	promotor methylation > median methylation of all samples was associated with poor DRFI in validation cohort
													Multivariate Cox regression	1,3 (0,9-1,9)	1.12	promotor methylation > median methylation of all samples was associated with poor DRFI in validation cohort
Martinez-Galan, 2014	ESR1	0.43	86	86	NR	Blood Plasma	mean 58 (32-88)	0.093	Lum A 36,4% Lum B 20,5%	NR	Q-MSP	OS	χ2	-	Non-significant	Promotor methylation in plasma > 0.2 Relative Units was not associated with poor overall survival.	11.5	4
Martins, 2011	APC	NR	165	57,7 (0,5-90)	NR	FF Fine Needle Aspirate	62 (29-92)	NR	ER+ 81% PR+ 64,6%	NR	Q-MSP	RFS	NR	-	Non-significant	promotor methylation >75th percentile was not associated with poor RFI	13	3
	CCND2	NR	165	57,7 (0,5-90)	NR	FF Fine Needle Aspirate	62 (29-92)	NR	ER+ 81% PR+ 64,6%	NR	Q-MSP	RFS	NR	-	Non-significant	promotor methylation >75th percentile was not associated with poor RFI
	RASSF1****	0.2969	165	57,7 (0,5-90)	NR	FF Fine Needle Aspirate	62 (29-92)	NR	ER+ 81% PR+ 64,6%	NR	Q-MSP	RFS	Kaplan-Meier, Logistic Regression	-	0.004	promotor methylation >75th percentile was associated with poor RFI
													Multivariate Cox regression (Odds Ratio)	2,53 (1,09-5,87)	0.031	promotor methylation >75th percentile was associated with poor RFI
McCormack, 2008	PGR**** promotor B	0.76	94	NR	prospective	FF primary tumour tissue	mean 60 (27-91)	NR	ER+ 83% PR+ 50%	NR	MSP	OS	χ2	-	Non-significant	Methylation was not associated with poor OS	12	3
												DFI*	χ2	-	Non-significant	Methylation was not associated with poor DFI
Mehrotra, 2004	CCND2****	0.49	111	NR	retrospective	FFPE & FF primary tumour tissue	45% <50 y 55% > 50 y	NR	ER+/PR+ 48%	NR	MSP	BCSS	Multivariate Cox regression	3.82	0.01	Methylation was associated with poor BCSS	12	4
Mirza, 2010	ESR1****	0.67	83	20 (4-38)	prospective	FF primary tumour tissue	50 (30-81)	0.29	HR+ 53%	NR	MSP	RFI	χ2	-	Non-significant	promotor methylation was not associated with poor BCSS	12	3
												OS	χ2	-	Non-significant	promotor methylation was not associated with poor RFI
	PGR**** promotor B	0.61	83	20 (4-38)	prospective	FF primary tumour tissue	50 (30-81)	0.29	HR+ 53%	NR	MSP	RFI	χ2	-	Non-significant	promotor methylation was not associated with poor BCSS
												OS	χ2	-	Non-significant	promotor methylation was not associated with poor RFI
	SFN****	0.61	83	20 (4-38)	prospective	FF primary tumour tissue	50 (30-81)	0.29	HR+ 53%	NR	MSP	RFI	χ2	-	Non-significant	promotor methylation was not associated with poor RFI
												OS	χ2	-	Non-significant	promotor methylation was not associated with poor RFI
Mirza, 2012	ESR2, RARB****	NR	83	20 (4-39)	Prospective	FF primary tumour tissue	50 (30-81)	0.29	HR+ 53%	NR	MSP	OS	Kaplan-Meier, Logistic Regression	-	0.02	promotor methylation of both markers was associated with poor OS	12	3
	RARB	0.26	83	20 (4-38)	Prospective	FF primary tumour tissue	50 (30-81)	0.29	HR+ 53%	NR	MSP	RFI	Kaplan-Meier, Fischers Exact Test	8,3(2,1-32,7)	0.02	promotor methylation was associated with poor RFI
												OS	Kaplan-Meier, Fischers Exact Test	8,3(2,1-32,7)	0.02	promotor methylation of both markers was associated with poor OS
		0.2	83			Blood Serum						RFI	Kaplan-Meier, Logistic Regression	-	0.0001	promotor methylation of both markers was associated with poor RFI
Müller, 2003	APC	0.1163	62	44,4 (1-146,4)	NR	Blood Serum	60 (28-86)	NR	0.596	no adjuvant treatment	Methylight	OS	Kaplan-Meier, Logistic Regression	-	0.307	Percentage of fully methylated reference >0 was not associated with OS	13.5	4
	ESR1	0.1628	62	44,4 (1-146,4)	NR	Blood Serum	60 (28-86)	NR	0.596	no adjuvant treatment	Methylight	OS	Logistic Regression	-	0.555	Percentage of fully methylated reference >0 was not associated with poor OS
	RASSF1****, APC	0.2235	86	44,4 (1-146,4)	NR	Blood Serum	60 (28-86)	NR	0.596	no adjuvant treatment	Methylight	OS	Kaplan-Meier, Logistic Regression	-	<0,001	Percentage of fully methylated reference >0 of either gene was associated with poor OS
	RASSF1****, APC	0.2235	86	44,4 (1-146,4)	NR	Blood Serum	60 (28-86)	NR	0.596	no adjuvant treatment	Methylight	OS	Multivariate Cox regression	5,7 (1,9-16,9)	0.002	Percentage of fully methylated reference >0 of either gene was associated with poor OS
	RASSF1****	0.1294	86	44,4 (1-146,4)	NR	Blood Serum	60 (28-86)	NR	0.596	no adjuvant treatment	Methylight	OS	Kaplan-Meier, Logistic Regression	-	0.014	Percentage of fully methylated reference >0 was associated with poor OS
Nimmrich , 2008	PITX2	NR	412	98 (1-233)	Retrospective	FF primary tumour tissue	53 (36-86)	NR	Hr+ 100%	treatment according to local guidelines	Q-MSP	DRFI	Univariate Cox regression	1,71-(1,26-2,32)	<0,01	Continuous increase of Metylation of the P2 promotor was associated with poor DRFI	15.5	4
													Multivariate Cox regression	1,74 (1,26-2,40)	<0,01	Continuous increase of Metylation of the P2 promotor was associated with poor DRFI
													Univariate Cox regression	1,57-(1,28-1,92)	<0,01	Metylation of the P2 promotor > 1st thirtile was associated with poor DRFI
													Multivariate Cox regression	1,63 (1,30-2,02)	<0,01	Metylation of the P2 promotor > 1st thirtile was associated with poor DRFI
												BCSS	Univariate Cox regression	1,71 (1,25-2,33)	<0,01	Continuous increase of Metylation of the P2 promotor was associated with poor BCSS
													Multivariate Cox regression	1,46(1,05-2,01)	<0,01	Continuous increase of Metylation of the P2 promotor was associated with poor BCSS
													Univariate Cox regression	1,64 (1,33-2,03)	<0,01	Metylation of the P2 promotor > 1st thirtile was associated with poor BCSS
													Multivariate Cox regression	1,53 (1,21-1,92)	<0,01	Metylation of the P2 promotor > 1st thirtile was associated with poor BCSS
Noetzel, 2008	ID4	0.689	115	NR	Retrospective	FF primary tumour tissue	57 (28-87)	NR	ER+ 66% PR+ 62,7%	NR	MSP	RFS*	Multivariate Cox regression	NR	Non-significant	Promotor Methylation was not associated with RFS	11.5	4
												OS	Kaplan-Meier, Logistic Regression	-	0.169	Promotor Methylation was not associated with RFS
Palmieri, 2012	CACNA2D3	0.27	100	NR	Retrospective	FFPE primary tumour tissue	64 (36-87)	0.116	ER+ 100% PR+68%	treatment according to local guidelines	Pyro-sequencing	RFI	Fischers Exact Test	NR	0.0001	metylation > 7% of the 9th CpG in the used primerset was associated with poor RFI	10.5	4
Park, 2014	alu****	0.424	179	58 (1-114)	Retrospective	FFPE primary tumour tissue	mean 50 (20-85)	0.391	Lum A 20% Lum B 18,4%	NR	Pyro-sequencing	BCFI	Kaplan-Meier, Logistic Regression	-	0.054	Hypomethylation < 20,2 was not significantly associated with poor RFI	9.5	4
	LINE-1****	0.497	179	58 (1-114)	Retrospective	FFPE primary tumour tissue	mean 50 (20-85)	0.391	Lum A 20% Lum B 18,4%	NR	Pyro-sequencing	BCFI	Logistic Regression	-	0.258	Hypomethylation < 59,4 was not significantly associated with poor RFI
Pathiraja,2011	PGR promotor A	0.097	495	122	Retrospective	FF primary tumour tissue	< 50y 11% =/> 50y 89%	NR	ER+ 100% PR+ 77%	No endocrine treatment	Pyro-sequencing	OS	Kaplan-Meier, Logistic Regression	-	0.09	methylation > 10% was not significantly associated with poor OS	13	4
	PGR promotor A	0.094	498	124	Retrospective	FF primary tumour tissue	< 50y 11% =/> 50y 89%	NR	ER+ 100% PR+ 77%	all patients were treated with tamoxifen	Pyro-sequencing	OS	Univariate Cox regression	1.53	0.04	methylation > 10% was associated with poor OS
												BCFI	Univariate Cox regression	NR	Non-significant	methylation > 10% was associated with poor BCFI
	PGR promotor B	0.136	499	122	Retrospective	FF primary tumour tissue	< 50y 11% =/> 50y 89%	NR	ER+ 100% PR+ 77%	No endocrine treatment	Pyro-sequencing	OS	Univariate Cox regression	NR	Non-significant	methylation > 10% was not significantly associated with poor OS
												BCFI	Univariate Cox regression	NR	Non-significant	methylation > 10% was associated with poor BCFI
	PGR promotor B	0.147	498	124	Retrospective	FF primary tumour tissue	< 50y 11% =/> 50y 89%	NR	ER+ 100% PR+ 77%	all patients were treated with tamoxifen	Pyro-sequencing	OS	Univariate Cox regression	NR	Non-significant	methylation > 10% was not significantly associated with poor OS
												BCFI	Univariate Cox regression	NR	Non-significant	methylation > 10% was associated with poor BCFI
Perez-Janices, 2015	RASSF1	0.74	143	NR	Retrospective	FFPE primary tumour tissue	56 (25-94)	0.34	Lum+ 68%	treatment according to local guidelines	MSP	RFS	Univariate Cox regression	0,71 (0,34-1,49)	0.36	Methylation was not associated with RFS	13	4
												OS	Univariate Cox regression	0,53 (0,27-1,01)	0.063	Methylation was not significantly associated with OS
	RASSF2	0.67	168	NR	Retrospective	FFPE primary tumour tissue	56 (25-94)	0.34	Lum+ 68%	treatment according to local guidelines	MSP	RFS	Univariate Cox regression	0,57 (0,31-1,05)	0.073	Promotor methylation was not significantly associated with RFS
													Multivariate Cox regression	0,49 (0,23-1,02)	0.059	Promotor methylation was not significantly associated with RFS
												OS	Univariate Cox regression	0,49 (0,25-0,95)	0.053	Promotor methylation was associated with OS
													Multivariate Cox regression	0,41 (0,18-0,96)	0.039	Promotor methylation was associated with OS
Ramos, 2010	CXCL12 CpG island 2	0.15	67	mean 91	NR	FF primary tumour tissue	mean 57 (27-84)	0.31	ER+ 83% PR+ 65%	NR	MSP	MFS*	Univariate Cox regression	0,75 (0,22-2,57)	0.65	Methylation of CpG island 2 was not associated with MFS	12.5	4
	CXCL12 CpG island 4	0.54	67	mean 91	NR	FF primary tumour tissue	mean 57 (27-84)	0.31	ER+ 83% PR+ 65%	NR	MSP	MFS*	Kaplan-Meier, Logistic Regression	-	<0,0001	Methylation of CpG island 4 was associated with poor MFS
													Univariate Cox regression	11,52 (2,69-49,32)	0.001	Methylation of CpG island 4 was associated with poor MFS
													Multivariate Cox regression	7,14 (1,65-30,90)	0.0089	Methylation of CpG island 4 was associated with poor MFS
	ESR1	0.41	67	mean 91	NR	FF primary tumour tissue	mean 57 (27-84)	0.31	ER+ 83% PR+ 65%	NR	MSP	MFS*	Kaplan-Meier, Logistic Regression	-	< 0,0001	Promotor methylation was associated with poor MFS
													Univariate Cox regression	3,13 (1,66-5,89)	0.0004	Promotor methylation was associated with poor MFS
													Multivariate Cox regression	2,76 (1,02-7,45)	0.0466	Promotor methylation was associated with poor MFS
Ren, 2013	BRCA1	0.16	189	49 (13-87)	Retrospective	FF primary tumour tissue	mean 50/51%	0.21	ER+ 58% PR+ 56%	treatment according to local guidelines	MSP	RFS	Kaplan-Meier, Logistic Regression	-	0.037	promotor methylation was associated with poor RFS	14.5	4
													Univariate Cox regression	1,96 (1,06-3,69)	0.033	promotor methylation was associated with poor RFS
													Multivariate Cox regression	1,74 (0,93-3,28)	0.084	promotor methylation was not associated with poor RFS
												BCSS	Kaplan-Meier, Logistic Regression	-	0.116	promotor methylation was not associated with poor BCSS
													Univariate Cox regression	1,76 (0,86-3,6)	0.122	promotor methylation was not associated with poor BCSS
													Multivariate Cox regression	1,58 (0,76-3,26)	0.219	promotor methylation was not associated with poor BCSS
Rodriguez, 2008	HOXB13	0.3	57	NR	Retrospective	FF primary tumour tissue	60,5 (35-90)	NR	ER+ 100% PR+ NR	NR	Q-MSP	RFS	Univariate Cox regression	3,25 (1,13-9,37)	0.029	promoter hypermethylation of > 4% of methylated reference was associated with poor RFS	11	4
													Multivariate Cox regression	4,01 (1,16-13,38)	0.028	promoter hypermethylation of > 4% of methylated reference was associated with poor RFS
Sharma, 2009	BRCA1	0.27	101	33,6 (0,8-131,3)	Retrospective	FFPE primary tumour tissue	>45 y 50,5	0.228	HR+ 50,5%	No chemo- or endocrine therapy prior to surgery	MSP	OS	Kaplan-Meier, Logistic Regression	-	0.0025	promoter hypermethylation was associated with poor OS	13.5	4
													Univariate Cox regression	5,06 (1,58-16,22)	0.006	promoter hypermethylation was associated with poor OS
													Multivariate Cox regression	2,12 (0,47-9,63)	Non-significant	promoter hypermethylation was not associated with poor OS
												RFI	Kaplan-Meier, Logistic Regression	-	0.0001	promoter hypermethylation was associated with poor RFI
													Univariate Cox regression	3,88 (2,05-7,34)	0.001	promoter hypermethylation was associated with poor RFI
													Multivariate Cox regression	2,03 (0,96-4,03)	Non-significant	promoter hypermethylation was not associated with poor RFI
	CDKN2A****	0.51	101	33,6 (0,8-131,3)	Retrospective	FFPE primary tumour tissue	>45 y 50,5	0.228	HR+ 50,5%	No chemo- or endocrine therapy prior to surgery	MSP	OS	Univariate Cox regression	1,25 (0,40-3,92)	Non-significant	promoter hypermethylation was not associated with poor OS
													Multivariate Cox regression	0,66 (0,18-2,39)	Non-significant	promoter hypermethylation was not associated with poor OS
												RFI	Kaplan-Meier, Logistic Regression	-	0.02	promoter hypermethylation was associated with poor RFI
													Univariate Cox regression	2,11 (1,10-4,06)	0.024	promoter hypermethylation was associated with poor RFI
													Multivariate Cox regression	1,49 (0,73-3,05)	Non-significant	promoter hypermethylation was not associated with poor RFI
	ESR1****	0.64	101	33,6 (0,8-131,3)	Retrospective	FFPE primary tumour tissue	>45 y 50,5	0.228	HR+ 50,5%	No chemo- or endocrine therapy prior to surgery	MSP	OS	Univariate Cox regression	1,75 (0,47-6,49)	Non-significant	promoter hypermethylation was not associated with poor OS
													Multivariate Cox regression	0,68 (0,15-3,05)	Non-significant	promoter hypermethylation was not associated with poor OS
												RFI	Univariate Cox regression	1,68 (0,82-3,45)	Non-significant	promoter hypermethylation was not associated with poor RFI
													Multivariate Cox regression	1,18 (0,55-2,56)	Non-significant	promoter hypermethylation was not associated with poor RFI
	GSTP1	0.25	101	33,6 (0,8-131,3)	Retrospective	FFPE primary tumour tissue	>45 y 50,5	0.228	HR+ 50,5%	No chemo- or endocrine therapy prior to surgery	MSP	OS	Kaplan-Meier, Logistic Regression	-	0.0004	promoter hypermethylation was associated with poor OS
													Univariate Cox regression	6,61 (1,99-21,98)	0.002	promoter hypermethylation was associated with poor OS
													Multivariate Cox regression	4,90 (1,10-21,88)	0.037	promoter hypermethylation was associated with poor OS
												RFI	Kaplan-Meier, Logistic Regression	-	0.0001	promoter hypermethylation was associated with poor RFI
													Univariate Cox regression	2,79 (1,47-5,26)	0.002	promoter hypermethylation was associated with poor RFI
													Multivariate Cox regression	1,76 (0,87-3,59)	Non-significant	promoter hypermethylation was not associated with poor RFI
	PGR****, ESR1****, RASSF1**** ,CDKN2A****, BRCA1, GSTP1, RARB****	NR	101	33,6 (0,8-131,3)	Retrospective	FFPE primary tumour tissue	>45 y 50,5	0.228	HR+ 50,5%	No chemo- or endocrine therapy prior to surgery	MSP	OS	Univariate Cox regression	0,30 (0,02-4,83)	Non-significant	Promotor methylation of 2 or 3 out of 7 markers was not associated with OS
													Multivariate Cox regression	0,13 (0,01-2,62)	Non-significant	Promotor methylation of 2 or 3 out of 7 markers was not associated with OS
												RFI	Univariate Cox regression	1,44 (0,31-6,67)	Non-significant	Promotor methylation of 2 or 3 out of 7 markers was not associated with RFI
													Multivariate Cox regression	1,08 (0,23-5,16)	Non-significant	Promotor methylation of 2 or 3 out of 7 markers was not associated with RFI
												OS	Univariate Cox regression	1,91 (0,21-17,14)	Non-significant	Promotor methylation of 4 or 5 out of 7 markers was not associated with OS
													Multivariate Cox regression	0,13 (0,01-2,62)	Non-significant	Promotor methylation of 4 or 5 out of 7 markers was not associated with OS
												RFI	Univariate Cox regression	4,67 (1,08–20,27)	Non-significant	Promotor methylation of 4 or 5 out of 7 markers was not associated with RFI
													Multivariate Cox regression	3,02 (0,66–13,90)	Non-significant	Promotor methylation of 4 or 5 out of 7 markers was not associated with RFI
												OS	Kaplan-Meier, Logistic Regression	-	<0,0001	Promotor methylation of 6 or 7 out of 7 markers was associated with OS
													Univariate Cox regression	12,16 (1,44-102,77)	0.022	Promotor methylation of 6 or 7 out of 7 markers was not associated with OS
													Multivariate Cox regression	5,68 (0,22- 150,18)	Non-significant	Promotor methylation of 6 or 7 out of 7 markers was not associated with OS
												RFI	Kaplan-Meier, Logistic Regression	-	< 0,0001	Promotor methylation of 6 or 7 out of 7 markers was associated with RFI
													Univariate Cox regression	14,58 (3,19-66,73)	0.001	Promotor methylation of 6 or 7 out of 7 markers was associated with RFI
													Multivariate Cox regression	6,25 (1,01-38,60)	0.048	Promotor methylation of 6 or 7 out of 7 markers was associated with RFI
	PGR****	0.67	101	33,6 (0,8-131,3)	Retrospective	FFPE primary tumour tissue	>45 y 50,5	0.228	HR+ 50,5%	No chemo- or endocrine therapy prior to surgery	MSP	OS	Univariate Cox regression	2,51 (0,55-11,45)	Non-significant	promoter hypermethylation was not associated with poor OS
													Multivariate Cox regression	1,08 (0,16-7,14)	Non-significant	promoter hypermethylation was not associated with poor OS
												RFI	Kaplan-Meier, Logistic Regression	-	0.03	promoter hypermethylation was associated with poor RFI
													Univariate Cox regression	(1,07-5,50)	0.034	promoter hypermethylation was associated with poor RFI
													Multivariate Cox regression	2,40 (1,06 -5,46)	0.037	promoter hypermethylation was associated with poor RFI
	RARB****	0.22	101	33,6 (0,8-131,3)	Retrospective	FFPE primary tumour tissue	>45 y 50,5	0.228	HR+ 50,5%	No chemo- or endocrine therapy prior to surgery	MSP	OS	Kaplan-Meier, Logistic Regression	-	<0,0001	promoter hypermethylation was associated with poor OS
													Univariate Cox regression	9,26 (2,76-31,05)	<0,001	promoter hypermethylation was associated with poor OS
													Multivariate Cox regression	9,22 (1,63–52,15)	0.012	promoter hypermethylation was associated with poor OS
												RFI	Kaplan-Meier, Logistic Regression	-	<0,0001	promoter hypermethylation was associated with poor RFI
													Univariate Cox regression	3,87 (2,04-7,34)	<0,001	promoter hypermethylation was associated with poor RFI
													Multivariate Cox regression	3,19 (1,49–6,83)	<0,003	promoter hypermethylation was associated with poor RFI
	RASSF1****	0.63	101	33,6 (0,8-131,3)	Retrospective	FFPE primary tumour tissue	>45 y 50,5	0.228	HR+ 50,5%	No chemo- or endocrine therapy prior to surgery	MSP	OS	Kaplan-Meier, Logistic Regression	-	<0,0001	promoter hypermethylation was associated with poor OS
													Univariate Cox regression	6,13 (0,79-47,55)	Non-significant	promoter hypermethylation was not associated with poor OS
													Multivariate Cox regression	4,05 (0,47-34,92)	Non-significant	promoter hypermethylation was not associated with poor OS
												RFI	Kaplan-Meier, Logistic Regression	-	0.04	promoter hypermethylation was associated with poor RFI
													Univariate Cox regression	2,14 (1,02-4,51)	0.045	promoter hypermethylation was associated with poor RFI
													Multivariate Cox regression	1,80 (0,79-4,09)	Non-significant	promoter hypermethylation was not associated with poor RFI
Sharma, 2010	BRCA1	0.27	83	20 (4-38)	prospective	FF primary tumour tissue	50 (30-81)	0.288	HR+ 53% (ER+ 46% PR+48%)	treatment according to local guidelines	MSP	RFI	Kaplan-Meier, Logistic Regression	-	<0,0001	promotor methylation in tumour tisssue was associated RFI	13	3
													Univariate Cox regression	9,0 (3,4-23,8)	0.001	promotor methylation in tumour tisssue was associated RFI
													Multivariate Cox regression	7,5 (2,8-20,4)	0.001	promotor methylation in tumour tisssue was associated RFI
												OS	Kaplan-Meier, Logistic Regression	-	<0,0001	promotor methylation in tumour tisssue was associated OS
		0.25	83			Blood Serum						OS	Kaplan-Meier, Logistic Regression	-	<0,0001	promotor methylation in serum was associated OS
												RFI	Kaplan-Meier, Logistic Regression	-	<0,0001	promotor methylation in serum was associated RFI
	GSTP1	0.25	83	20 (4-38)	prospective	FF primary tumour tissue	50 (30-81)	0.288	HR+ 53% (ER+ 46% PR+48%)	treatment according to local guidelines	MSP	RFI	Kaplan-Meier, Logistic Regression	-	0.002	promotor methylation in tumour tisssue was associated RFI
													Univariate Cox regression	3,9 (1,6-10,0)	0.003	promotor methylation in tumour tisssue was associated RFI
													Multivariate Cox regression	2,8 (1,1-7,1)	0.03	promotor methylation in tumour tisssue was associated RFI
												OS	Kaplan-Meier, Logistic Regression	-	<0,0001	promotor methylation in tumour tisssue was associated OS
		0.22	83			Blood Serum						RFI	Logistic Regression	-	0.03	promotor methylation in serum was associated RFI
	MGMT	0.32	83	20 (4-38)	prospective	FF primary tumour tissue	50 (30-81)	0.288	HR+ 53% (ER+ 46% PR+48%)	treatment according to local guidelines	MSP	RFI	Logistic Regression	-	Non-significant	promotor methylation in tumour tisssue was associated RFI
												OS	Logistic Regression	-	Non-significant	promotor methylation in tumour tisssue was associated OS
		0.26	83			Blood Serum						RFI	Logistic Regression	-	Non-significant	promotor methylation in serum was associated RFI
												OS	Logistic Regression	-	Non-significant	promotor methylation in serum was associated OS
Shen, 2015	LINC00472	NR	735	NR	NR	NR	NR	NR	NR	NR	Infinium HumanMethylation 450k array	DFS*	Logistic Regression	-	Non-significant	Promotor methylation was not associated with DFS	4.5	4
												DRFS*	Logistic Regression	-	Non-significant	Promotor methylation was not associated with DRFS
												RFS*	Logistic Regression	-	Non-significant	Promotor methylation was not associated with RFS
												MFS*	Logistic Regression	-	Non-significant	Promotor methylation was not associated with DFS
Stefansson, 2015	TTBK1, ZNF132, KCNA3	0.36	210	NR	NR	Primary tumour tissue	NR	NR	NR	treatment according to local guidelines	Pyro-sequencing	BCSS	Multivariate Cox regression	1.83	0.035	Promotor methylation of two out of three markers was associated with poor BCSS. (methylation cut-off: KNCA3 >20%, ZNF132 & TTBK1 >10%)	9	4
Stephen, 2016	MME****	0.2	434	NR	Retrospective	NR	NR	26.5	ER+ 73,2%	NR	Infinium HumanMethylation 450k array & Infinium HumanMethylation 27k array	OS	Univariate Cox regression	1,62 (0,77-3,6)	0.194	Methylation of 10% above mean methylation value was not associated with OS	7.5	4
Ulirsch, 2013	VIM****	45.1	51	66 (2-87)	NR	FF primary tumour tissue	mean 56	0.325	ER+ 57,8%	NR	EpiTyper	RFS*	Kaplan-Meier, Logistic Regression	-	0.06	promotor methylation ? 20% was associated with poor RFS	12.5	4
Van hoesel, 2012	MINT17****, MINT31****, RARB****	0.3	237	mean 238 (3-276)	Retrospective	FFPE primary tumour tissue	mean 60 (29-91)	0.14	ER+ 66% PR+ 57%	treatment according to local guidelines	Q-MSP	DFS	Kaplan-Meier, Logistic Regression	-	0.039	Methylation > mean and SD of non cancerous reference in > 1 out of three markers was associated with DFS	18.5	3
													Multivariate Cox regression	1,51 (0,99-2,32)	0.15	Methylation > mean and SD of non cancerous reference in > 1 out of three markers was not associated with DFS
												OS	Kaplan-Meier, Logistic Regression	-	0.045	Methylation > mean and SD of non cancerous reference in > 1 out of three markers was associated with OS
													Multivariate Cox regression	1,36 (0,89-2,08)	0.37	Methylation > mean and SD of non cancerous reference in > 1 out of three markers was not associated with OS
												DRFI	Kaplan-Meier, Logistic Regression	-	0.007	Methylation > mean and SD of non cancerous reference in > 1 out of three markers was associated with DRFI
													Multivariate Cox regression	1,70 (0,99-2,92)	0.15	Methylation > mean and SD of non cancerous reference in > 1 out of three markers was not associated with DRFI
												DFS	Multivariate Cox regression	1,35 (0,92-2,02)	0.15	Methylation > mean and SD of non cancerous reference in none of three markers was not associated with DFS
												OS	Multivariate Cox regression	1,14 (0,75-1,72)	0.37	Methylation > mean and SD of non cancerous reference in none of three markers was not associated with OS
												DRFI	Multivariate Cox regression	1,44 (0,85-2,92)	0.15	Methylation > mean and SD of non cancerous reference in none of three markers was not associated with DRFI
Van Hoesel, 2012 (1)	LINE-1****	25%**	379	228 (0-276)	Retrospective	FFPE primary tumour tissue	57% > 55y	0.1088	ER+ 36,0% PR+ 59,7%	treatment according to local guidelines	Q-MSP	OS	Univariate Cox regression	1,53 (1,17-2,00)	0.002	Hypomethylation < 25th percentile was associated with poor OS	18.5	3
												DFS*	Univariate Cox regression	1,53 (1,18-1,98)	0.001	Hypomethylation < 25th percentile was associated with poor DFS
												DR*	Univariate Cox regression	1,54 (1,12-2,12)	0.007	Hypomethylation < 25th percentile was associated with more DR
												LRR*	Logistic Regression	-	Non-significant	lower Methylation was not associated with high LRR
												OS	Univariate Cox regression	1,94 (1,13-3,33)	0.017	lower Methylation was associated with poor OS
													Multivariate Cox regression	5,54 (1,03-29,73	0.046	lower Methylation was associated with poor OS
												DFS*	Univariate Cox regression	1,76 (1,04-2,99)	0.035	lower Methylation was associated with poor DFS
													Multivariate Cox regression	3,91 (0,81-18,82)	0.089	lower Methylation was not associated with poor DFS
												DR	Multivariate Cox regression	8,95 (1,70-47,04)	0.01	lower Methylation was associated with high DR
Veeck ,2008	SFRP2	0.83	136	64 (1-74)	Retrospective	FF primary tumour tissue	57 (28-96)	NR	ER+ 65,8% PR+ 62,6%	NR	MSP	BCSS	Logistic Regression	-	0.686	Methylation was not associated with poor BCSS	12	4
												RFI	Logistic Regression	-	0.192	Methylation was not associated with poor RFI
Veeck, 2008	ITIH5	0.71	85	78 (0-148)	Retrospective	FF primary tumour tissue	NR	NR	ER+ 62% PR+ 63%	NR	MSP	RFS	Kaplan-Meier, Logistic Regression	-	0.0668	Methylation was not associated with poor RFS	12.5	4
Veeck, 2008	SFRP5	0.7405	131	64 (1-74)	Retrospective	FF primary tumour tissue	57 (28-87)	NR	ER+ 64,1% PR+ 62,2%	NR	MSP	RFI	Kaplan-Meier, Logistic Regression	-	0.525	Methylation was not associated with poor RFI	14.5	4
Wang, 2012	CDH13	NR	65	NR	Retrospective	FF primary tumour tissue	mean 54 (SD 15,8)	36.2	ER+ 49%	NR	Pyro-sequencing	OS	NR	-	Non-significant	Methylation > matched controll sample was not associated with poor OS	9.5	4
	RASSF1****, RARB****, CDH13	0.49	65	NR	Retrospective	FF primary tumour tissue	mean 54 (SD 15,8)	36.2	ER+ 49%	NR	Pyro-sequencing	OS	Multivariate Cox regression	2,20 (0,90-5,42)	0.085	Mean Methylation Z-score of four markers > median of all samples was not significantly associated with poor OS
	RARB****	NR	65	NR	Retrospective	FF primary tumour tissue	mean 54 (SD 15,8)	36.2	ER+ 49%	NR	Pyro-sequencing	OS	NR	-	Non-significant	Methylation > matched controll sample was not associated with poor OS
	RASSF1****	NR	65	NR	Retrospective	FF primary tumour tissue	mean 54 (SD 15,8)	36.2	ER+ 49%	NR	Pyro-sequencing	OS	NR	-	Non-significant	Methylation > matched controll sample was not associated with poor OS
	SFRP1	NR	65	NR	Retrospective	FF primary tumour tissue	mean 54 (SD 15,8)	36.2	ER+ 49%	NR	Pyro-sequencing	OS	NR	-	Non-significant	Methylation > matched controll sample was not associated with poor OS
Wee, 2012	MIR200B**** promotor 1	NR	38	NR	NR	FFPE primary tumour tissue	56 (30-94)	0.28	ER+ 68,4% PR+48,6%	NR	Bisulphite sequencing	OS	NR	-	Non-significant	High methylation was not associated with poor overall survibal	5	4
	MIR200B**** Promomotor 2	NR	38	NR	NR	FFPE primary tumour tissue	56 (30-94)	0.28	ER+ 68,4% PR+48,6%	NR	Bisulphite sequencing	OS	NR	-	Non-significant	High methylation was not associated with poor overall survibal
Weissenborn, 2017	GPER1	0.523	260	50,4 (1-158)	prospective	Primary tumour tissue	62 (30-96	0.162	ER+ 54,6 PR+ 43,8	treatment according to local guidelines	MSP	DFS*	Kaplan-Meier, Logistic Regression	-	0.207	promotor methylation was not associated with DFS	12.5	3
												OS	Kaplan-Meier, Logistic Regression	-	0.202	promotor methylation was not associated with DFS
Widschwendter, 2004	DIRAS3****	0.48	57	mean 62,4	Retrospective	FF primary tumour tissue	mean 57,4	0.228	HR+ 49,1%	No patiënts were treated with tamoxifen	Methylight	DFS	Multivariate Cox regression	0,5 (0,3-0,8)	0.0015	Methylation > median in patients not treated with tamoxifen was associated with improved DFS.	12	4
		0.51	91	mean 62,4	Retrospective	FF primary tumour tissue	mean 60,5	0.307	HR+ 86,8%	all patients were treated with tamoxifen	Methylight	DFS	Multivariate Cox regression	1,2 (0,9-1,6)	Non-significant	Methylation > median in patients treated with tamoxifen was not associated with poor DFS.
	CYP1B1	0.416	57	mean 62,4	Retrospective	FF primary tumour tissue	mean 57,4	0.228	HR+ 49,1%	No patiënts were treated with tamoxifen	Methylight	DFS	Multivariate Cox regression	1,5 (1,1-2,1)	0.0081	Methylation > median in patients not treated with tamoxifen was associated with poor DFS.
		0.327	91	mean 62,4	Retrospective	FF primary tumour tissue	mean 57,4	0.228	HR+ 49,1%	all patients were treated with tamoxifen	Methylight	DFS	Multivariate Cox regression	0,8 (0,6-1,1)	Non-significant	Methylation > median in patients treated with tamoxifen was not associated with poor DFS.
	ESR1	0.429	57	mean 62,4	Retrospective	FF primary tumour tissue	mean 57,4	0.228	HR+ 49,1%	No patiënts were treated with tamoxifen	Methylight	DFS	Multivariate Cox regression	1,5 (0,9-2,3)	Non-significant	Methylation > median in patients not treated with tamoxifen was associated with poor DFS.
		0.54	91	mean 62,4	Retrospective	FF primary tumour tissue	mean 57,4	0.228	HR+ 49,1%	all patients were treated with tamoxifen	Methylight	DFS	Multivariate Cox regression	0,7 (0,5-1,0)	Borderline significant	Methylation > median in patients treated with tamoxifen was not associated with poor DFS.
Xu, 2009	BRCA1	0.592	851	96 ( 4,8-139,2)	Prospective	FFPE primary tumour tissue	49 (25-86)	NR	ER+ 63% PR+ 46%	NR	MSP	BCSS	Kaplan-Meier, Logistic Regression	-	0.03	Methylation was associated with BCSS	15.5	3
													Multivariate Cox regression	1,67 (0,99-2,81)	Non-significant	Methylation was not associated with BCSS
												OS	Kaplan-Meier, Logistic Regression	-	0.05	Methylation was associarted with OS
													Multivariate Cox regression	1,40 (0,94-2,08)	Non-significant	Methylation was not associarted with OS
Xu, 2012	CDH13	NR	193	152 (0-266)	Retrospective	FF primary tumour tissue	62 (30-88)	NR	ER+ 73% PR+ 47%	NR	Pyro-sequencing	TTFR*	Multivariate Cox regression	0,75 (0,42-1,33)	0.32	Methylation > median methylation was not associated with TTFR	13	4
												OS	Multivariate Cox regression	1,15 (0,77-1,70)	0.5	Methylation > median methylation was not associated with OS
Xu, 2012	SCGB3A1****	NR	193	152 (0-266)	Retrospective	FF primary tumour tissue	62 (30-88)	NR	ER+ 73% PR+ 47%	NR	Pyro-sequencing	TTFR*	Multivariate Cox regression	1,49 (0,83-2,68)	0.19	Methylation > median methylation was not associated with TTFR	13	4
												OS	Multivariate Cox regression	1,21 (0,82-1,80)	0.34	Methylation > median methylation was not associated with OS
	RASSF1****	NR	193	152 (0-266)	Retrospective	FF primary tumour tissue	62 (30-88)	NR	ER+ 73% PR+ 47%	NR	Pyro-sequencing	BCSS	Multivariate Cox regression	0,86 (0,36-2,06)	0.73	Methylation > median methylation was not associated with BCSS
												RFI	Multivariate Cox regression	1,93 (1,02-3,67)	0.045	Methylation > median methylation was associated with TTFR
												OS	Multivariate Cox regression	1,74 (1,11-2,74)	0.016	Methylation > median methylation was associated with OS
	PDLIM4****	NR	193	152 (0-266)	Retrospective	FF primary tumour tissue	62 (30-88)	NR	ER+ 73% PR+ 47%	NR	Pyro-sequencing	TTFR*	Multivariate Cox regression	1,53 (0,85-2,77)	0.16	Methylation > median methylation was not associated with TTFR
												OS	Multivariate Cox regression	1,12 (0,76-1,67)	0.57	Methylation > median methylation was not associated with OS
Xu, 2013	BRCA1	0.253	1163	108 (4,8-181,2)	Retrospective	FFPE primary tumour tissue	50 (25-87)	0.2	ER+ 64% PR+ 52%	treatment according to local guidelines	MSP	RFI	Univariate Cox regression	1,34 (1,06-1,71)	0.015	Promotor methylation was associated with poor RFI	16	3
												BCSS	Univariate Cox regression	1,29 (0,96-1,73)	0.09	Promotor methylation was not associated with poor BCSS
Zhang, 2015	ID4	0.628	43	NR	prospective	Blood Serum	mean 47,9 (SD 12,5)	NR	ER+ 100% PR+ 48,8%	All patients were treated with tamoxifen	Methylight	RFI	Kaplan-Meier, Logistic Regression	-	0.287	Promotor methylation was not associated with RFI	11	4
*	Outcome as reported by authors, paper contains too little detail to assign STEEP outcome.
**	Study measures Hypomethylation
****	Buhmeida: In the original artical RASSF1 is refered to as RASSF1A
****	Ebeid 2016: In the original article RASSF1 is refered to as RASSF1A
****	Fiegl 2015: In the original aricle RASSF1 is refered to as RASSF1a
****	Fujita 2012:In the original article, RASSF1 is refered to as RASSF1a
****	Fuijta 2012: In the original article RARB is refered to as RARβ2
****	Gobel 2011: In the original artical RASSF1 is refered to as RASSF1A
****	Hartmann 2009: In the original article FAM110A is refered to C20orf55
****	Hartmann 2009: In the original article IKZF1 is refered to ZNF1A1
****	Hill 2011: In the original article GPR180 is refered to as ITR
****	Hill 2011: In the original article PRKCB is refered to as PRKCB1A
****	Jing: In the original article, CDKN2A is refered to as P16 and SFN is refered to as 14-3-3-σ
****	Lu 2011: In the original, MIRLET7A3 is refered to as Let-7A-3
****	Li: In the original article, RARB is refered to as RARβ2
****	Karray-Chouayekh 2010: In the original article CDNK2A is refered to as p16INK4A
****	Karray-Chouayekh 2010: In the original article RARB is refered to RARB2
****	Karray-Chouayekh 2010: In the original article RASSF1 is refered to RASSF1A
****	Kioulafa 2009: In the original article RASSF1 is refered to RASSF1A
****	Martins 2011: In the original artical RASSF1 is refered to as RASSF1A
****	McCormack 2008: In the original article PGR is refered to as PRB
****	Mehrotra: In the original article CCND2 is refered to as Cyclin D2
****	Mirza: In the original article ESR1 is refered to as Erα
****	Mirza: In the original article PGR is refered to as PR
****	Mirza: In the original article SFN is refered to as Stratifin
****	Mirza: In the original article ESR2 is refered to as Erβ
****	Mirza: In the original article, RARB is refered to as RARβ2
****	Müller: in the original article, RASSF1 is refered to as RASSF1a
****	Park 2014: LINE-1 is not a Ref-Seq registered gene but refers to Long interspersed element 1, a noncoding genomic repeat sequence
****	Park 2014: alu is not a RefSeq registered gene but refers to major components of repetitive transposable DNA elements.
****	Sharma 2009: in the original article CDKN2A is refered to as P16ink4a
****	Sharma 2009: in the original article PGR is refered to as PRB
****	Sharma 2009: in the original article ESR1 is refered to as Eralpha
****	Sharma 2009:In the original article, RASSF1 is refered to as RASSF1a
****	Sharma 2009: in the original articl RARB is refered to as RARB2
****	Stephen 2016: in the original article MME is refered to as NEP
****	Ulirsch 2013: in the original article, VIM is refered to as vimentin
****	Hoesel 2012: MINT31 is not a RefSeq resgestered gene but corresponds to a CpG island on chromosome 17.
****	Hoesel 2012: MINT17 is not a RefSeq resgestered gene but corresponds to a CpG island on chromosome 12.
****	Hoesel 2012: In the original article RARB is refered to as RARβ2
****	van Hoesel 2012: LINE-1 is not a Ref-Seq registered gene but refers to Long interspersed element 1, a noncoding genomic repeat sequence
****	Wang 2102: In the original aricle, RARB is refered to as RARB2
****	Wang 2012: In the original article RASF1 is refered to as RASSF1a
****	Wee 2012: In the original article MIR200B is refered to as miR-200b P2
****	Widschwendter 2014: In the original article DIRAS3 is refered to as ARHI
****	Xu 2012: in the original article SCGB3A1 is refered to as HIN-1
****	Xu 2012: in the original article RASSF1 is refered to as RASSF1A
****	Xu 2012: in the original article PDLIM4 is refered to as RIL
