# Supplementary material for: Prognostic DNA methylation markers for hormone receptor breast cancer: a systematic review
Source: Breast Cancer Res. 2020 Jan 31;22:13. doi: 10.1186/s13058-020-1250-9 (PMC6993426; doi:10.1186/s13058-020-1250-9)
Supplement: Supplementary file 5 — Additional file 5: Table S5. Results table of multiple investigated markers. Table summarising all results from markers that were investigated in two or more independent study populations. [file 13058_2020_1250_MOESM5_ESM.xlsx]

## Sheet: Blad1
Article	Marker	Number used in endpoint analysis	Follow up time in months median (range)	Endpoint	Population with Methylated Marker	KM, Cox,LR	Hyper- or hypo- Methylated	Statistcal method	Uni- variate Ratio	Multi-variate outcome, Ratio (95% CI)	Ratio of outcome	Uni-variate p-value	Multi-variate p-value	p-value	study design	Patient Material	Age median (range)	Stage	Grade	Her2 % amplified	Hormone receptor status	standardised treatment protocol	Assay (cut-off)	Association with outcome	REMARK Score	LOE
Martins, 2011	APC	165	57,7 (0,5-90)	RFS	NR	NR	Hyper	NR	NR	NR	NR	NS	NR	Non-significant**	NR	FF Fine Needle Aspirate	62 (29-92)	0,I,II, III	1,2,3	NR	ER+ 81% PR+ 64,6%	NR	Q-MSP	promotor methylation >75th percentile was not associated with poor RFI	13	3
Müller, 2003	APC	62	44,4 (1-146,4)	OS	0.1163	LR, KM	Hyper	NR	NR	NR	NR	0.307	NR	0,307**	NR	Blood Serum	60 (28-86)	NR	1,2,3	NR	0.596	no adjuvant treatment	Methylight	Percentage of fully methylated reference >0 was not associated with OS	13.5	4
Cerne, 2012	BRCA1	994	123 (0-253)	OS	0.097	KM, LR	Hyper	NR	NR	NR	NR	Non-significant	NR	Non-significant**	Retrospective	FF primary tumour tissue	88% > 50 yr	NR	NR	NR	PR+ 77%	Surgery with or without Radiotherapy and with or without adjuvant tamoxifen	Pyro-sequencing	Metylation > 2,53% of the BRCA promotor was not associated with OS	14.5	4
Cerne, 2012	BRCA1	994	123 (0-253)	DFS	0.097	KM, LR	Hyper	NR	NR	NR	NR	Non-significant	NR	Non-significant**	Retrospective	FF primary tumour tissue	88% > 50 yr	NR	NR	NR	PR+ 77%	Surgery with or without Radiotherapy and with or without adjuvant tamoxifen	Pyro-sequencing	Metylation > 2,53% of the BRCA promotor was not associated with DFS	14.5	4
Chen, 2009	BRCA1	536	96 (4,8-139,2)	BCSS	0.26	KM, LR	Hyper	HR	NR		NR	0.038		0,038**	Retrospective	FFPE primary tumour tissue	49 (25-86)	I,II,III	NR	0.22	ER+ 63% PR+ 46%	treatment according to local guidelines	MSP	Hypermethylation was associated with poorer BCSS	13	3
Chen, 2009	BRCA1	536	96 (4,8-139,2)	BCSS	0.26	Cox	Hyper	HR	NR	1,27 (0,81–1,99)	1,27 (0,81–1,99)		0.29	0.29	Retrospective	FFPE primary tumour tissue	49 (25-86)	I,II,III	NR	0.22	ER+ 63% PR+ 46%	treatment according to local guidelines	MSP	Hypermethylation was not associated with poorer BCSS	13	3
Chen, 2009	BRCA1	536	96 (4,8-139,2)	BCFI	0.26	KM, LR	Hyper	HR	HR			0.045		0.045	Retrospective	FFPE primary tumour tissue	49 (25-86)	I,II,III	NR	0.22	ER+ 63% PR+ 46%	treatment according to local guidelines	MSP	Hypermethylation was associated with poorer BCSI	13	3
Chen, 2009	BRCA1	536	96 (4,8-139,2)	BCFI	0.26	Cox	Hyper	HR	HR NR	1,23 (0,84–1,80)	1,23 (0,84–1,80)		0.295	0.295	Retrospective	FFPE primary tumour tissue	49 (25-86)	I,II,III	NR	0.22	ER+ 63% PR+ 46%	treatment according to local guidelines	MSP	Hypermethylation was not associated with poorer BCSI	13	3
Hartmann, 2009	BRCA1	241	81.5	DRFI	NR	C-index	Hyper	C-index	0.631		0,631**	0.0028		0,0028**	Retrospective	FFPE primary tumour tissue	51 (23-81)	NR	1,2,3	0	ER+ 100% PR+ 85,1%	Adjuvant antracyclin treatment with or without adjuvant endocrine treatment	custom methylation specific micro array	increase in promotor methylation was associated with poor DRFI	16.5	4
Hartmann, 2009	BRCA1	200	81.5	DRFI	NR	C-index	Hyper	C-index		0.647	0.647		0.018	0.018	Retrospective	FFPE primary tumour tissue	51 (23-81)	NR	1,2,3	0	ER+ 100% PR+ 85,1%	Adjuvant antracyclin treatment with or without adjuvant endocrine treatment	custom methylation specific micro array	increase in promotor methylation was associated with poor DRFI	16.5	4
Jing, 2008	BRCA1	102	NR	OS	0.32	KM, LR	Hyper	RR	6,4 (2,0-20,5)	NR	6,4 (2,0-20,5)**	0.001	NR	0,001**	NR	bloodserum	49 (29-78)	NR	1,2,3	NR	ER+ 52% PR+ 48%	Patients did not receive chemo- or radiotherapy	MSP	promotor methylation was associated with poor overall Survival	10.5	4
Krasteva, 2012	BRCA1	135	60	OS	0.17	KM, LR	Hyper	NR	NR	NR	NR	0.2		0,2**	Retrospective	FF primary tumour tissue	mean 54 (29-88)	NR	1,2,3	0.27	ER+56% PR+57%	treatment according to local guidelines	MSP	Promotor methylation was not associated with OS	12.5	4
Krasteva, 2012	BRCA1	135	60	OS	0.17	Cox	Hyper	HR	0,47 (0,14-1,54)	0,91 (0,24-3,41)	0,91 (0,24-3,41)	0.213	0.891	0.891	Retrospective	FF primary tumour tissue	mean 54 (29-88)	NR	1,2,3	0.27	ER+56% PR+57%	treatment according to local guidelines	MSP	Promotor methylation was not associated with OS	12.5	4
Li, 2006	BRCA1	193	mean 51 (2-78)	BCSS	0.41	KM, LR	Hyper	HR	NR	NR	NR	0.23	NR	0,23*	Retrospective	FF primary tumour tissue	mean 60 (18-93)	NR	1,2,3	0.17	ER+ 69% PR+ 62%	treatment according to local guidelines	MSP	Promotor methylation was not associated with BCSS	11.5	4
Ren, 2013	BRCA1	189	49 (13-87)	RFS	0.16	KM, LR	Hyper	NR	NR	NR		0.037	NR	0,037**	Retrospective	FF primary tumour tissue	mean 50/51%	I,II,III	NR	0.21	ER+ 58% PR+ 56%	treatment according to local guidelines	MSP	promotor methylation was associated with poor RFS	14.5	4
Ren, 2013	BRCA1	189	49 (13-87)	RFS	0.16	Cox	Hyper	HR	1,96 (1,06-3,69)	1,74 (0,93-3,28)	1,74 (0,93-3,28)	0.033	0.084	0.084	Retrospective	FF primary tumour tissue	mean 50/51%	I,II,III	NR	0.21	ER+ 58% PR+ 56%	treatment according to local guidelines	MSP	promotor methylation was not significantly associated with poor RFS	14.5	4
Ren, 2013	BRCA1	189	49 (13-87)	BCSS	0.16	KM, LR	Hyper	HR	NR	NR	NR	0.116	NR	0,116**	Retrospective	FF primary tumour tissue	mean 50/51%	I,II,III	NR	0.21	ER+ 58% PR+ 56%	treatment according to local guidelines	MSP	promotor methylation was not significantly associated with poor BCSS	14.5	4
Ren, 2013	BRCA1	189	49 (13-87)	BCSS	0.16	Cox	Hyper	HR	1,76 (0,86-3,6)	1,58 (0,76-3,26)	1,58 (0,76-3,26)	0.122	0.219	0.219	Retrospective	FF primary tumour tissue	mean 50/51%	I,II,III	NR	0.21	ER+ 58% PR+ 56%	treatment according to local guidelines	MSP	promotor methylation was not significantly associated with poor BCSS	14.5	4
Sharma, 2009	BRCA1	101	33,6 (0,8-131,3)	OS	0.27	Km, lr	Hyper	NR			NR	0.0025	NR	0,0025**	Retrospective	FFPE primary tumour tissue	>45 y 50,5	I,II,III	NR	0.228	HR+ 50,5%	No chemo- or endocrine therapy prior to surgery	MSP	promoter hypermethylation was associated with poor OS	13.5	4
Sharma, 2009	BRCA1	101	33,6 (0,8-131,3)	OS	0.27	Cox	Hyper	HR	5,06 (1,58-16,22)	2,12 (0,47-9,63)	2,12 (0,47-9,63)	0.006	Non-significant	Non-significant	Retrospective	FFPE primary tumour tissue	>45 y 50,5	I,II,III	NR	0.228	HR+ 50,5%	No chemo- or endocrine therapy prior to surgery	MSP	promoter hypermethylation was not associated with poor OS	13.5	4
Sharma, 2009	BRCA1	101	36,1 (0,3-131,6)	RFI	0.27	Km, LR	Hyper	NR			NR	0.0001	NR	0,0001**	Retrospective	FFPE primary tumour tissue	>45 y 50,5	I,II,III	NR	0.228	HR+ 50,5%	No chemo- or endocrine therapy prior to surgery	MSP	promoter hypermethylation was associated with poor RFI	13.5	4
Sharma, 2009	BRCA1	101	36,1 (0,3-131,6)	RFI	0.27	Cox	Hyper	HR	3,88 (2,05-7,34)	2,03 (0,96-4,03)	2,03 (0,96-4,03)	0.001	Non-significant	Non-significant	Retrospective	FFPE primary tumour tissue	>45 y 50,5	I,II,III	NR	0.228	HR+ 50,5%	No chemo- or endocrine therapy prior to surgery	MSP	promoter hypermethylation was not associated with poor RFI	13.5	4
Sharma, 2010	BRCA1	83	20 (4-38)	RFI	0.27	KM, LR	Hyper	NR	NR	NR	NR	<0,0001	NR	<0,0001**	prospective	FF primary tumour tissue	50 (30-81)	I,II,III	1.3	0.288	HR+ 53% (ER+ 46% PR+48%)	treatment according to local guidelines	MSP	promotor methylation in tumour tisssue was associated RFI	13	3
Sharma, 2010	BRCA1	83	20 (4-38)	RFI	0.27	Cox	Hyper	HR	9,0 (3,4-23,8)	7,5 (2,8-20,4)	7,5 (2,8-20,4)	0.001	0.001	0.001	prospective	FF primary tumour tissue	50 (30-81)	I,II,III	1.3	0.288	HR+ 53% (ER+ 46% PR+48%)	treatment according to local guidelines	MSP	promotor methylation in tumour tisssue was associated RFI	13	3
Sharma, 2010	BRCA1	83	20 (4-38)	OS	0.27	KM, LR	Hyper	HR	NR	NR	NR	<0,0001	NR	<0,0001**	prospective	FF primary tumour tissue	50 (30-81)	I,II,III	1.3	0.288	HR+ 53% (ER+ 46% PR+48%)	treatment according to local guidelines	MSP	promotor methylation in tumour tisssue was associated OS	13	3
Sharma, 2010	BRCA1	83	20 (4-38)	OS	0.25	KM,LR	Hyper	NR	NR	NR	NR	<0,0001	NR	<0,0001**	prospective	Blood Serum	50 (30-81)	I,II,III	1.3	0.288	HR+ 53% (ER+ 46% PR+48%)	treatment according to local guidelines	MSP	promotor methylation in serum was associated OS	13	3
Sharma, 2010	BRCA1	83	20 (4-38)	RFI	0.25	KM,LR	Hyper	NR	NR	NR	NR	<0,0001	NR	<0,0001**	prospective	Blood Serum	50 (30-81)	I,II,III	1.3	0.288	HR+ 53% (ER+ 46% PR+48%)	treatment according to local guidelines	MSP	promotor methylation in serum was associated RFI	13	3
Xu, 2009	BRCA1	851	96 ( 4,8-139,2)	BCSS	0.592	KM, LR, Cox	Hyper	HR	NR	1,67 (0,99-2,81)	1,67 (0,99-2,81)	0.03	Non-significant	Non-significant	Prospective	FFPE primary tumour tissue	49 (25-86)	I,II,III	NR	NR	ER+ 63% PR+ 46%	NR	MSP	Methylation was not associated with BCSS	15.5	3
Xu, 2013	BRCA1	1163	108 (4,8-181,2)	RFI	0.253	KM, LR, cox	Hyper	HR	1,34 (1,06-1,71)	NR	1,34 (1,06-1,71) **	0.015	NR	0,015**	Retrospective	FFPE primary tumour tissue	50 (25-87)	NR	1,2,3	0.2	ER+ 64% PR+ 52%	treatment according to local guidelines	MSP	Promotor methylation was associated with poor RFI	16	3
Xu, 2013	BRCA1	1163	108 (4,8-181,2)	BCSS	0.253	KM, LR, cox	Hyper	HR	1,29 (0,96-1,73)	NR	1,29 (0,96-1,73)**	0.09	NR	0,09**	Retrospective	FFPE primary tumour tissue	50 (25-87)	NR	1,2,3	0.2	ER+ 64% PR+ 52%	treatment according to local guidelines	MSP	Promotor methylation was not associated with poor BCSS	16	3
Xu,2009	BRCA1	851	96 ( 4,8-139,2)	OS	0.592	KM, LR, Cox	Hyper	HR	NR	1,40 (0,94-2,08)	1,40 (0,94-2,08)	0.05	Non-significant	Non-significant	Prospective	FFPE primary tumour tissue	49 (25-86)	I,II,III	NR	NR	ER+ 63% PR+ 46%	NR	MSP	Methylation was not associarted with OS	15.5	3
Hartmann, 2009	CCND2	241	81.5	DRFI	NR	C-index	Hyper	C-index	0.598	NR	0,598**	0.01		0,01**	Retrospective	FFPE primary tumour tissue	51 (23-81)	NR	1,2,3	0	ER+ 100% PR+ 85,1%	Adjuvant antracyclin treatment with or without adjuvant endocrine treatment	custom methylation specific micro array	increase in promotor methylation was not significantly associated with poor DRFI	16.5	4
Hartmann, 2009	CCND2	200	81.5	DRFI	NR	C-index	Hyper	C-index	NR	0.631	0.631		0.067	0.067	Retrospective	FFPE primary tumour tissue	51 (23-81)	NR	1,2,3	0	ER+ 100% PR+ 85,1%	Adjuvant antracyclin treatment with or without adjuvant endocrine treatment	custom methylation specific micro array	increase in promotor methylation was not significantly associated with poor DRFI	16.5	4
Li, 2006	CCND2	193	mean 51 (2-78)	BCSS	0.11	KM, LR	Hyper	HR	NR	NR	NR	0.2	NR	0,2*	Retrospective	FF primary tumour tissue	mean 60 (18-93)	NR	1,2,3	0.17	ER+ 69% PR+ 62%	treatment according to local guidelines	MSP	Promotor methylation was not associated with BCSS	11.5	4
Martins, 2011	CCND2	165	57,7 (0,5-90)	RFS	NR	NR	Hyper	NR	NR	NR	NR	NS	NR	Non-significant**	NR	FF Fine Needle Aspirate	62 (29-92)	0,I,II, III	1,2,3	NR	ER+ 81% PR+ 64,6%	NR	Q-MSP	promotor methylation >75th percentile was not associated with poor RFI	13	3
Mehrotra, 2004	CCND2****	111	NR	BCSS	0.49	Cox	Hyper	HR	NR	3.82	3.82	NR	0.01	0.01	retrospective	FFPE & FF primary tumour tissue	45% <50 y 55% > 50 y	I,II,III	1,2,3	NR	ER+/PR+ 48%	NR	MSP	Methylation was associated with poor BCSS	12	4
Jung, 2013	CDH1	61	88 (1-138)	Relapse Free Survival*	0.459	Cox, KM	Hyper	NR	NR	NR	NR	0.131	0.046	0.046	Retrospectve	FFPE primary tumour tissue	mean 47 (30-72)	II,III	1,2,3	0.41	ER+ 61% PR+ 54%	treatment according to local guidelines	MSP	promotor methylation was associated with poor overall Survival	12	4
Jung, 2013	CDH1	61	88 (1-138)	DSS*	0.459	Cox, KM	Hyper	NR	NR	NR	NR	0.697	0.911	0.911	Retrospectve	FFPE primary tumour tissue	mean 47 (30-72)	II,III	1,2,3	0.41	ER+ 61% PR+ 54%	treatment according to local guidelines	MSP	promotor methylation was not associated with poor overall Survival	12	4
Karray-Chouayekh, 2010	CDH1	34	60	DFS*	47.4	χ2	Hyper	NR	NR	NR	NR	Non-significant	NR	Non-significant	Retrospective	FF primary tumour tissue	mean 50,6 (28-73)	I,II,III	1,2,3	0.203	ER+ 62,7% PR 62,7%	treatment according to local guidelines	MSP	methylation was not associated with poor survival	10.5	4
Liu, 2016	CDH1	137	72	OS	0.427	KM, LR, Cox	Hyper	HR	NR	1,737 (0,957-3,766)	1,737 (0,957-3,766)	0.032	0.041	0.041	NR	FF primary tumour tissue	51 (34-71)	I,II,III	1,2,3	0.263	Er+ 70% PR+ 48,9%	no Neo-adjuvant treatment	MSP	Promotor methylation was associated with poor overall survival	13	4
Liu, 2016	CDH1	137	72	DFS*	0.427	KM, LR, Cox	Hyper	HR	NR	2,018 (1,057-3,854)	2,018 (1,057-3,854)	0.017	0.033	0.033	NR	FF primary tumour tissue	51 (34-71)	I,II,III	1,2,3	0.263	Er+ 70% PR+ 48,9%	no Neo-adjuvant treatment	MSP	Promotor methylation was associated with poor overall survival	13	4
Wang, 2012	CDH13	65	NR	OS	NR	NR	Hyper	NR	NR	NR	NR	NS	NR	Non-significant**	Retrospective	FF primary tumour tissue	mean 54 (SD 15,8)	I,II,III	1,2,3	36.2	ER+ 49%	NR	Pyro-sequencing	Methylation > matched controll sample was not associated with poor OS	9.5	4
Xu, 2012	CDH13	193	152 (0-266)	TTFR*	NR	Cox	Hyper	HR	NR	0,75 (0,42-1,33)	0,75 (0,42-1,33)	NR	0.32	0.32	Retrospective	FF primary tumour tissue	62 (30-88)	I,IIA	NR	NR	ER+ 73% PR+ 47%	NR	Pyro-sequencing	Methylation > median methylation was not associated with TTFR	13	4
Xu, 2012	CDH13	193	152 (0-266)	OS	NR	Cox	Hyper	HR	NR	1,15 (0,77-1,70)	1,15 (0,77-1,70)	NR	0.5	0.5	Retrospective	FF primary tumour tissue	62 (30-88)	I,IIA	NR	NR	ER+ 73% PR+ 47%	NR	Pyro-sequencing	Methylation > median methylation was not associated with OS	13	4
Jing, 2008	CDKN2A****	102	NR	OS	0.29	KM, LR	Hyper	RR	5,5 (1,8-17,0)	NR	5,5 (1,8-17,0)**	0.002	NR	0,002**	NR	bloodserum	49 (29-78)	NR	1,2,3	NR	ER+ 52% PR+ 48%	Patients did not receive chemo- or radiotherapy	MSP	promotor methylation was associated with poor overall Survival	10.5	4
Karray-Chouayekh, 2010	CDKN2A****	34	60	DFS*	19.2	χ2	Hyper	NR	NR	NR	NR	Non-significant	NR	Non-significant	Retrospective	FF primary tumour tissue	mean 50,6 (28-73)	I,II,III	1,2,3	0.203	ER+ 62,7% PR 62,7%	treatment according to local guidelines	MSP	methylation was not associated with poor survival	10.5	4
Klajic, 2013	CDKN2A	238	NR	BCSS	14.6	Cox	Hyper	HR	NR	0,432 (0,144-1,294)	0,432 (0,144-1,294)	NR	0.133	0.133	Combination of Retrospective and Prospective cohorts	FF primary tumour tissue	NR	I,II,III	1,2,3	42.9	ER+ 77,3% PR+ 70,8%	different treatment protocols used	Pyro-sequencing	promotor methylation of 2SD > mean normal sample methylation was not associated with poor BCSS	13	3
Sharma, 2009	CDKN2A****	101	33,6 (0,8-131,3)	OS	0.51	Cox	Hyper	HR	1,25 (0,40-3,92)	0,66 (0,18-2,39)	0,66 (0,18-2,39)	Non-significant	Non-significant	Non-significant	Retrospective	FFPE primary tumour tissue	>45 y 50,5	I,II,III	NR	0.228	HR+ 50,5%	No chemo- or endocrine therapy prior to surgery	MSP	promoter hypermethylation was not associated with poor OS	13.5	4
Sharma, 2009	CDKN2A****	101	36,1 (0,3-131,6)	RFI	0.51	Km,LR	Hyper	HR			NR	0.02	NR	0,02**	Retrospective	FFPE primary tumour tissue	>45 y 50,5	I,II,III	NR	0.228	HR+ 50,5%	No chemo- or endocrine therapy prior to surgery	MSP	promoter hypermethylation was associated with poor RFI	13.5	4
Sharma, 2009	CDKN2A****	101	36,1 (0,3-131,6)	RFI	0.51	Cox	Hyper	HR	2,11 (1,10-4,06)	1,49 (0,73-3,05)	1,49 (0,73-3,05)	0.024	Non-significant	Non-significant	Retrospective	FFPE primary tumour tissue	>45 y 50,5	I,II,III	NR	0.228	HR+ 50,5%	No chemo- or endocrine therapy prior to surgery	MSP	promoter hypermethylation was not associated with poor RFI	13.5	4
Li, 2006	ESR1	193	mean 51 (2-78)	BCSS	0.11	KM, LR	Hyper	HR	NR	NR	NR	0.2	NR	0,2*	Retrospective	FF primary tumour tissue	mean 60 (18-93)	NR	1,2,3	0.17	ER+ 69% PR+ 62%	treatment according to local guidelines	MSP	Promotor methylation was not associated with BCSS	11.5	4
Martinez-Galan, 2014	ESR1	86	86	OS	0.43	χ2	Hyper	NR	NR	NR	NR	NS	NR	Non-significant**	NR	Blood Plasma	mean 58 (32-88)	NR	1,2,3	0.093	Lum A 36,4% Lum B 20,5%	NR	Q-MSP	Promotor methylation in plasma > 0.2 Relative Units was not associated with poor overall survival.	11.5	4
Mirza, 2010	ESR1****	83	20 (4-38)	RFI	0.67	Xe2	Hyper	NR	NR	NR	NR	NS	NR	Non-significant**	prospective	FF primary tumour tissue	50 (30-81)	I,II,III	1.3	0.29	HR+ 53%	NR	MSP	promotor methylation was not associated with poor BCSS	12	3
Mirza, 2010	ESR1****	83	20 (4-39)	OS	0.67	Xe2	Hyper	NR	NR	NR	NR	NS	NR	Non-significant**	prospective	FF primary tumour tissue	50 (30-81)	I,II,III	1.3	0.29	HR+ 53%	NR	MSP	promotor methylation was not associated with poor RFI	12	3
Müller, 2003	ESR1	62	44,4 (1-146,4)	OS	0.1628	LR	Hyper	NR	NR	NR	NR	0.555	NR	0,555**	NR	Blood Serum	60 (28-86)	NR	1,2,3	NR	0.596	no adjuvant treatment	Methylight	Percentage of fully methylated reference >0 was not associated with poor OS	13.5	4
Ramos, 2010	ESR1	67	mean 91	MFS*	0.41	KM,LR	Hyper	NR	NR	NR	NR	< 0,0001	NR	< 0,0001**	NR	FF primary tumour tissue	mean 57 (27-84)	I,II,III	1,2,3	0.31	ER+ 83% PR+ 65%	NR	MSP	Promotor methylation was associated with poor MFS	12.5	4
Ramos, 2010	ESR1	67	mean 91	MFS*	0.41	Cox	Hyper	HR	3,13 (1,66-5,89)	2,76 (1,02-7,45)	2,76 (1,02-7,45)	0.0004	0.0466	0.0466	NR	FF primary tumour tissue	mean 57 (27-84)	I,II,III	1,2,3	0.31	ER+ 83% PR+ 65%	NR	MSP	Promotor methylation was associated with poor MFS	12.5	4
Sharma, 2009	ESR1****	101	33,6 (0,8-131,3)	OS	0.64	Cox	Hyper	HR	1,75 (0,47-6,49)	0,68 (0,15-3,05)	0,68 (0,15-3,05)	Non-significant	Non-significant	Non-significant	Retrospective	FFPE primary tumour tissue	>45 y 50,5	I,II,III	NR	0.228	HR+ 50,5%	No chemo- or endocrine therapy prior to surgery	MSP	promoter hypermethylation was not associated with poor OS	13.5	4
Sharma, 2009	ESR1****	101	36,1 (0,3-131,6)	RFI	0.64	Cox	Hyper	HR	1,68 (0,82-3,45)	1,18 (0,55-2,56)	1,18 (0,55-2,56)	Non-significant	Non-significant	Non-significant	Retrospective	FFPE primary tumour tissue	>45 y 50,5	I,II,III	NR	0.228	HR+ 50,5%	No chemo- or endocrine therapy prior to surgery	MSP	promoter hypermethylation was not associated with poor RFI	13.5	4
Widschwendter, 2004	ESR1	57	mean 62,4	DFS	0.429	Cox	Hyper	HR	NR	1,5 (0,9-2,3)	1,5 (0,9-2,3)	NR	Non-significant**	Non-significant**	Retrospective	FF primary tumour tissue	mean 57,4	I,II,III	1,2,3	0.228	HR+ 49,1%	No patiënts were treated with tamoxifen	Methylight	Methylation > median in patients not treated with tamoxifen was associated with poor DFS.	12	4
Widschwendter, 2004	ESR1	91	mean 62,4	DFS	0.54	Cox	Hyper	HR	NR	0,7 (0,5-1,0)	0,7 (0,5-1,0)	NR	Borderline significant	Borderline significant	Retrospective	FF primary tumour tissue	mean 57,4	I,II,III	1,2,3	0.228	HR+ 49,1%	all patients were treated with tamoxifen	Methylight	Methylation > median in patients treated with tamoxifen was not associated with poor DFS.	12	4
Arai, 2006	GSTP1	174	56 (4-86)	DRFI	0.14	KM, LR	Hyper					0.01		0,01**	NR	FF primary tumour tissue	NR	NR	1,2,3	NR	ER+ 68% PR+ 66%	treatment according to local guidelines	MSP	Hypermethylation was associated with poorer DRFI	13.5	4
Arai, 2006	GSTP1	174	56 (4-86)	DRFI	0.14	Cox	Hyper	HR	4,04 (1,84–8,86)	2,71 (1,22–6,04)	2,71 (1,22–6,04)	0.01	<0,05	<0,05	NR	FF primary tumour tissue	NR	NR	1,2,3	NR	ER+ 68% PR+ 66%	treatment according to local guidelines	MSP	Hypermethylation was associated with poorer DRFI	13.5	4
Klajic, 2013	GSTP1	238	NR	BCSS	66.3	Cox	Hyper	HR	NR	0,197 (0,053-0,729	0,197 (0,053-0,729	NR	0.014	0.014	Combination of Retrospective and Prospective cohorts	FF primary tumour tissue	NR	I,II,III	1,2,3	42.9	ER+ 77,3% PR+ 70,8%	different treatment protocols used	Pyro-sequencing	promotor methylation of 2SD > mean normal sample methylation was associated with improved BCSS	13	3
Sharma, 2009	GSTP1	101	33,6 (0,8-131,3)	OS	0.25	Km,LR	Hyper	HR			NR	0.0004	NR	0,0004**	Retrospective	FFPE primary tumour tissue	>45 y 50,5	I,II,III	NR	0.228	HR+ 50,5%	No chemo- or endocrine therapy prior to surgery	MSP	promoter hypermethylation was associated with poor OS	13.5	4
Sharma, 2009	GSTP1	101	33,6 (0,8-131,3)	OS	0.25	Cox	Hyper	HR	6,61 (1,99-21,98)	4,90 (1,10-21,88)	4,90 (1,10-21,88)	0.002	0.037	0.037	Retrospective	FFPE primary tumour tissue	>45 y 50,5	I,II,III	NR	0.228	HR+ 50,5%	No chemo- or endocrine therapy prior to surgery	MSP	promoter hypermethylation was associated with poor OS	13.5	4
Sharma, 2009	GSTP1	101	36,1 (0,3-131,6)	RFI	0.25	Km, LR	Hyper	HR			NR	0.0001	NR	0,0001**	Retrospective	FFPE primary tumour tissue	>45 y 50,5	I,II,III	NR	0.228	HR+ 50,5%	No chemo- or endocrine therapy prior to surgery	MSP	promoter hypermethylation was associated with poor RFI	13.5	4
Sharma, 2009	GSTP1	101	36,1 (0,3-131,6)	RFI	0.25	Cox	Hyper	HR	2,79 (1,47-5,26)	1,76 (0,87-3,59)	1,76 (0,87-3,59)	0.002	Non-significant	Non-significant	Retrospective	FFPE primary tumour tissue	>45 y 50,5	I,II,III	NR	0.228	HR+ 50,5%	No chemo- or endocrine therapy prior to surgery	MSP	promoter hypermethylation was not associated with poor RFI	13.5	4
Sharma, 2010	GSTP1	83	20 (4-38)	RFI	0.25	Cox	Hyper	HR	3,9 (1,6-10,0)	2,8 (1,1-7,1)	2,8 (1,1-7,1)	0.003	0.03	0.03	prospective	FF primary tumour tissue	50 (30-81)	I,II,III	1.3	0.288	HR+ 53% (ER+ 46% PR+48%)	treatment according to local guidelines	MSP	promotor methylation in tumour tisssue was associated RFI	13	3
Sharma, 2010	GSTP1	83	20 (4-38)	RFI	0.25	KM, LR	Hyper	NR	NR	NR	NR	0.002	NR	0,002**	prospective	FF primary tumour tissue	50 (30-81)	I,II,III	1.3	0.288	HR+ 53% (ER+ 46% PR+48%)	treatment according to local guidelines	MSP	promotor methylation in tumour tisssue was associated RFI	13	3
Sharma, 2010	GSTP1	83	20 (4-38)	OS	0.25	KM, LR	Hyper	HR	NR	NR	NR	<0,0001	NR	<0,0001**	prospective	FF primary tumour tissue	50 (30-81)	I,II,III	1.3	0.288	HR+ 53% (ER+ 46% PR+48%)	treatment according to local guidelines	MSP	promotor methylation in tumour tisssue was associated OS	13	3
Sharma, 2010	GSTP1	83	20 (4-38)	RFI	0.22	LR	Hyper	NR	NR	NR	NR	0.03	NR	0,03**	prospective	Blood Serum	50 (30-81)	I,II,III	1.3	0.288	HR+ 53% (ER+ 46% PR+48%)	treatment according to local guidelines	MSP	promotor methylation in serum was associated RFI	13	3
Noetzel, 2008	ID4	115	NR	RFS*	0.689	Fisher, Cox	Hyper	NR	NR	NR	NR	0.036	NS	Non-significant	Retrospective	FF primary tumour tissue	57 (28-87)	NR	1,2,3	NR	ER+ 66% PR+ 62,7%	NR	MSP	Promotor Methylation was not associated with RFS	11.5	4
Noetzel, 2008	ID4	115	NR	OS	0.689	KM, Fisher	Hyper	NR	NR	NR	NR	0.169	NR	0,169**	Retrospective	FF primary tumour tissue	57 (28-87)	NR	1,2,3	NR	ER+ 66% PR+ 62,7%	NR	MSP	Promotor Methylation was not associated with RFS	11.5	4
Zhang, 2015	ID4	43	NR	RFI	0.628	KM, LR	Hyper	NR	NR	NR	NR	0.287	NR	0,287**	prospective	Blood Serum	mean 47,9 (SD 12,5)	I,II,III	NR	NR	ER+ 100% PR+ 48,8%	All patients were treated with tamoxifen	Methylight	Promotor methylation was not associated with RFI	11	4
Park, 2014	LINE-1****	179	58 (1-114)	BCFI	0.497	LR	Hypo	NR	NR	NR	NR	0.258	NR	0,258**	Retrospective	FFPE primary tumour tissue	mean 50 (20-85)	NR	1,2,3	0.391	Lum A 20% Lum B 18,4%	NR	Pyro-sequencing	Hypomethylation < 59,4 was not significantly associated with poor RFI	9.5	4
Van Hoesel, 2012 (1)	LINE-1****	379	228 (0-276)	OS	0.25	LR, cox	Hypo	HR	1,53 (1,17-2,00)		1,53 (1,17-2,00)**	0.002		0,002**	Retrospective	FFPE primary tumour tissue	57% > 55y	NR	1,2,3	0.1088	ER+ 36,0% PR+ 59,7%	treatment according to local guidelines	Q-MSP	Hypomethylation < 25th percentile was associated with poor OS	18.5	3
Van Hoesel, 2012 (1)	LINE-1****	379	228 (0-276)	DFS*	0.25	LR, cox	Hypo	HR	1,53 (1,18-1,98)		1,53 (1,18-1,98)**	0.001		0,001**	Retrospective	FFPE primary tumour tissue	57% > 55y	NR	1,2,3	0.1088	ER+ 36,0% PR+ 59,7%	treatment according to local guidelines	Q-MSP	Hypomethylation < 25th percentile was associated with poor DFS	18.5	3
Van Hoesel, 2012 (1)	LINE-1****	379	228 (0-276)	DR*	0.25	LR, Cox	Hypo	HR	1,54 (1,12-2,12)		1,54 (1,12-2,12)**	0.007		0,007**	Retrospective	FFPE primary tumour tissue	57% > 55y	NR	1,2,3	0.1088	ER+ 36,0% PR+ 59,7%	treatment according to local guidelines	Q-MSP	Hypomethylation < 25th percentile was associated with more DR	18.5	3
Van Hoesel, 2012 (1)	LINE-1****	379	228 (0-276)	LRR*	0.25	LR	Hypo	NR	NR	NA	NR	Non-significant	NA	Non-significant**	Retrospective	FFPE primary tumour tissue	57% > 55y	NR	1,2,3	0.1088	ER+ 36,0% PR+ 59,7%	treatment according to local guidelines	Q-MSP	lower Methylation was not associated with high LRR	18.5	3
Van Hoesel, 2012 (1)	LINE-1****	379	228 (0-276)	OS	0.25	LR, cox	Hypo	HR	1,94 (1,13-3,33)		1,94 (1,13-3,33)**	0.017		0,017**	Retrospective	FFPE primary tumour tissue	57% > 55y	NR	1,2,3	0.1088	ER+ 36,0% PR+ 59,7%	treatment according to local guidelines	Q-MSP	lower Methylation was associated with poor OS	18.5	3
Van Hoesel, 2012 (1)	LINE-1****	379	228 (0-276)	DFS*	0.25	LR, cox	Hypo	HR	1,76 (1,04-2,99)	2,05 (1,14-3,67)		0.035		0,035**	Retrospective	FFPE primary tumour tissue	57% > 55y	NR	1,2,3	0.1088	ER+ 36,0% PR+ 59,7%	treatment according to local guidelines	Q-MSP	lower Methylation was associated with poor DFS	18.5	3
Van Hoesel, 2012 (1)	LINE-1****	285	228 (0-276)	OS	0.25	LR, cox	Hypo	HR		5,54 (1,03-29,73	5,54 (1,03-29,73		0.046	0.046	Retrospective	FFPE primary tumour tissue	57% > 55y	NR	1,2,3	0.1088	ER+ 36,0% PR+ 59,7%	treatment according to local guidelines	Q-MSP	lower Methylation was associated with poor OS	18.5	3
Van Hoesel, 2012 (1)	LINE-1****	285	228 (0-276)	DFS*	0.25	LR, cox	Hypo	HR		3,91 (0,81-18,82)	3,91 (0,81-18,82)		0.089	0.089	Retrospective	FFPE primary tumour tissue	57% > 55y	NR	1,2,3	0.1088	ER+ 36,0% PR+ 59,7%	treatment according to local guidelines	Q-MSP	lower Methylation was not associated with poor DFS	18.5	3
Van Hoesel, 2012 (1)	LINE-1****	285	228 (0-276)	DR	0.25	LR, Cox	Hypo	HR		8,95 (1,70-47,04)	8,95 (1,70-47,04)		0.01	0.01	Retrospective	FFPE primary tumour tissue	57% > 55y	NR	1,2,3	0.1088	ER+ 36,0% PR+ 59,7%	treatment according to local guidelines	Q-MSP	lower Methylation was associated with high DR	18.5	3
Fujita, 2012	GSTP1, RASSF1****, RARB****	336	90 (12-127)	RFS	0.1	KM, LR	Hyper	HR				0.032		0,032**	Retrospective	bloodserum	53 (22-83)	NR	1,2,3	0.119	ER+ 77% PR+ 65%	treatment according to local guidelines	One Step-MSP	Borderline significant relation between methylation of at least one out of three markers and poor DFS	13	4
Fujita, 2012	GSTP1, RASSF1****, RARB****	336	90 (12-127)	RFS	0.1	Cox	Hyper	HR	2,259 (1,05-4,86)	2,225 (0,99-5,00)	2,225 (0,99-5,00)	0.037	0.052	0.052	Retrospective	bloodserum	53 (22-83)	NR	1,2,3	0.119	ER+ 77% PR+ 65%	treatment according to local guidelines	One Step-MSP	Borderline significant relation between methylation of at least one out of three markers and poor DFS	13	4
Fujita, 2012	GSTP1, RASSF1****, RARB****	336	90 (12-127)	OS	0.1	KM	Hyper	HR				0.002		0,002**	Retrospective	bloodserum	53 (22-83)	NR	1,2,3	0.119	ER+ 77% PR+ 65%	treatment according to local guidelines	One Step-MSP	Methlyation of at least one out of three markers was associated with poor OS	13	4
Fujita, 2012	GSTP1, RASSF1****, RARB****	336	90 (12-127)	OS	0.1	Cox	Hyper	HR	3,944 (1,53-10,17)	3,173 (1,12-8,97)	3,173 (1,12-8,97)	0.005	0.029	0.029	Retrospective	bloodserum	53 (22-83)	NR	1,2,3	0.119	ER+ 77% PR+ 65%	treatment according to local guidelines	One Step-MSP	Methlyation of at least one out of three markers was associated with poor OS	13	4
Fujita, 2014	GSTP1, RASSF1****, RARB****	120	73 (3-134)	OS	0.06	KM, LR	Hyper	NR			NR	0.002		0,002**	Retrospective	bloodserum	51 (26-75)	II/III	1,2,3	0.24	ER+ 56% PR+ 40%	treatment according to local guidelines	One Step-MSP	Promotor Methylation of at least one out of three markers was associated with overall survival	13	4
Fujita, 2014	GSTP1, RASSF1****, RARB****	120	73 (3-134)	OS	0.06	Cox	Hyper	NR	4,834 (1,65‑14,15)	4,805 (1,49‑15,52)	NR	0.004	0.009	0.009	prospective	bloodserum	51 (26-75)	II/III	1,2,3	0.24	ER+ 56% PR+ 40%	treatment according to local guidelines	One Step-MSP	Promotor Methylation of at least one out of three markers was associated with overall survival	13	4
Fujita, 2014	GSTP1, RASSF1****, RARB****	120	73 (3-134)	RFS	0.06	KM, LR	Hyper	NR				0.001		0,001**	Retrospective	bloodserum	51 (26-75)	II/III	1,2,3	0.24	ER+ 56% PR+ 40%	treatment according to local guidelines	One Step-MSP	Promotor Methylation of at least one out of three markers was associated with overall recurrence free survival	13	4
Fujita, 2014	GSTP1, RASSF1****, RARB****	120	73 (3-134)	RFS	0.06	Cox	Hyper	NR	6,650 (2,74‑16,17)	4,226 (1,63‑10,95)	4,226 (1,63‑10,95)	0.001	0.003	0.003	Retrospective	bloodserum	51 (26-75)	II/III	1,2,3	0.24	ER+ 56% PR+ 40%	treatment according to local guidelines	One Step-MSP	Promotor Methylation of at least one out of three markers was associated with overall recurrence free survival	13	4
Ebeid, 2016	PCDH10	80	72	RFS	0.425	KM, LR	Hyper	HR	NR			0.003		0,003**	Prospective	Bloodserum	<50 41,25%	II,III	2.3	0.15	ER+ 95% PR+ 88,8%	treatment according to local guidelines	MSP	Promotor methylation was associated with distant recurrence	13	3
Ebeid, 2016	PCDH10	80	72	RFS	0.425	Cox	Hyper	HR	NR	5,642 (2,313 -13,763)	5,642 (2,313 -13,763)		<0,001	<0,001	Prospective	Bloodserum	<50 41,25%	II,III	2.3	0.15	ER+ 95% PR+ 88,8%	treatment according to local guidelines	MSP	Promotor methylation was associated with distant recurrence	13	3
Liu, 2018	PCDH10	392	NR	OS	66-85,32%	Cox	Hyper	HR	1,780 (1,322-3,117)	1,798 (1,231-3,071	1,798 (1,231-3,071	0.006	0.011	0.011	retrospective	FF primary tumour tissue	33% <45	NR	1,2,3	0.29	ER+73% PR+65%	treatment according to local guidelines	Methylight	hypermethylation was associated with better OS	11	4
McCormack, 2008	PGR**** promotor B	94	NR	OS	0.76	χ2	Hyper	NR	NR	NR	NR	NS	NR	Non-significant**	prospective	FF primary tumour tissue	mean 60 (27-91)	NR	1,2,3	NR	ER+ 83% PR+ 50%	NR	MSP	Methylation was not associated with poor OS	12	3
McCormack, 2008	PGR**** promotor B	94	NR	DFI*	0.76	χ2	Hyper	NR	NR	NR	NR	NS	NR	Non-significant**	prospective	FF primary tumour tissue	mean 60 (27-91)	NR	1,2,3	NR	ER+ 83% PR+ 50%	NR	MSP	Methylation was not associated with poor DFI	12	3
Mirza, 2010	PGR**** promotor B	83	20 (4-38)	RFI	0.61	Xe2	Hyper	NR	NR	NR	NR	NS	NR	Non-significant**	prospective	FF primary tumour tissue	50 (30-81)	I,II,III	1.3	0.29	HR+ 53%	NR	MSP	promotor methylation was not associated with poor BCSS	12	3
Mirza, 2010	PGR**** promotor B	83	20 (4-39)	OS	0.61	Xe2	Hyper	NR	NR	NR	NR	NS	NR	Non-significant**	prospective	FF primary tumour tissue	50 (30-81)	I,II,III	1.3	0.29	HR+ 53%	NR	MSP	promotor methylation was not associated with poor RFI	12	3
Pathiraja,2011	PGR promotor A	495	122	OS	0.097	KM,LR, Cox	Hyper	NR	NR	NR	NR	0.09	NR	0,09**	Retrospective	FF primary tumour tissue	< 50y 11% =/> 50y 89%	NR	NR	NR	ER+ 100% PR+ 77%	No endocrine treatment	Pyro-sequencing	methylation > 10% was not significantly associated with poor OS	13	4
Pathiraja,2011	PGR promotor A	498	124	OS	0.094	KM,LR, Cox	Hyper	HR	1.53	NR	1,53**	0.04	NR	0,04**	Retrospective	FF primary tumour tissue	< 50y 11% =/> 50y 89%	NR	NR	NR	ER+ 100% PR+ 77%	all patients were treated with tamoxifen	Pyro-sequencing	methylation > 10% was associated with poor BCFI	13	4
Pathiraja,2011	PGR promotor A	498	124	BCFI	0.094	Cox	Hyper	HR	NR	NR	NR	Non-significant	NR	Non-significant**	Retrospective	FF primary tumour tissue	< 50y 11% =/> 50y 89%	NR	NR	NR	ER+ 100% PR+ 77%	all patients were treated with tamoxifen	Pyro-sequencing	methylation > 10% was associated with poor BCFI	13	4
Pathiraja,2011	PGR promotor B	499	122	OS	0.136	KM,LR, Cox	Hyper	NR	NR	NR	NR	NS	NR	Non-significant**	Retrospective	FF primary tumour tissue	< 50y 11% =/> 50y 89%	NR	NR	NR	ER+ 100% PR+ 77%	No endocrine treatment	Pyro-sequencing	methylation > 10% was not significantly associated with poor OS	13	4
Pathiraja,2011	PGR promotor B	498	124	OS	0.147	KM,LR, Cox	Hyper	NR	NR	NR	NR	NS	NR	Non-significant**	Retrospective	FF primary tumour tissue	< 50y 11% =/> 50y 89%	NR	NR	NR	ER+ 100% PR+ 77%	all patients were treated with tamoxifen	Pyro-sequencing	methylation > 10% was not significantly associated with poor OS	13	4
Pathiraja,2011	PGR promotor B	499	122	BCFI	0.136	KM,LR, Cox	Hyper	NR	NR	NR	NR	NS	NR	Non-significant**	Retrospective	FF primary tumour tissue	< 50y 11% =/> 50y 89%	NR	NR	NR	ER+ 100% PR+ 77%	No endocrine treatment	Pyro-sequencing	methylation > 10% was associated with poor BCFI	13	4
Pathiraja,2011	PGR promotor B	498	124	BCFI	0.147	KM,LR, Cox	Hyper	NR	NR	NR	NR	NS	NR	Non-significant**	Retrospective	FF primary tumour tissue	< 50y 11% =/> 50y 89%	NR	NR	NR	ER+ 100% PR+ 77%	all patients were treated with tamoxifen	Pyro-sequencing	methylation > 10% was associated with poor BCFI	13	4
Sharma, 2009	PGR****	101	33,6 (0,8-131,3)	OS	0.67	Cox	Hyper	HR	2,51 (0,55-11,45)	1,08 (0,16-7,14)	1,08 (0,16-7,14)	Non-significant	Non-significant	Non-significant	Retrospective	FFPE primary tumour tissue	>45 y 50,5	I,II,III	NR	0.228	HR+ 50,5%	No chemo- or endocrine therapy prior to surgery	MSP	promoter hypermethylation was not associated with poor OS	13.5	4
Sharma, 2009	PGR****	101	36,1 (0,3-131,6)	RFI	0.67	Km, LR	Hyper	HR			NR	0.03	NR	0,03**	Retrospective	FFPE primary tumour tissue	>45 y 50,5	I,II,III	NR	0.228	HR+ 50,5%	No chemo- or endocrine therapy prior to surgery	MSP	promoter hypermethylation was associated with poor RFI	13.5	4
Sharma, 2009	PGR****	101	36,1 (0,3-131,6)	RFI	0.67	Cox	Hyper	HR	NR (1,07-5,50)	2,40 (1,06 -5,46)	2,40 (1,06 -5,46)	0.034	0.037	0.037	Retrospective	FFPE primary tumour tissue	>45 y 50,5	I,II,III	NR	0.228	HR+ 50,5%	No chemo- or endocrine therapy prior to surgery	MSP	promoter hypermethylation was associated with poor RFI	13.5	4
Gobel, 2011	PITX2	359	51 (IQR 35–68)	DRFS	0.139	LR	Hyper	HR	NR	NR	NR	0.023	NR	0,023**	Prospective	bloodserum	57,4 (IQR 50-66,3)	NR	1,2,3	0.309	ER+ 84,4% PR+ 82,1%	treatment according to local guidelines	Methylight	Methylation was associated with poor DRFS	13	3
Gobel, 2011	PITX2	359	51 (IQR 35–68)	OS	0.139	KM, LR	Hyper	HR	NR			0.002		0,002**	Prospective	bloodserum	57,4 (IQR 50-66,3)	NR	1,2,3	0.309	ER+ 84,4% PR+ 82,1%	treatment according to local guidelines	Methylight	Methylation was associated with poor OS	13	3
Gobel, 2011	PITX2	359	51 (IQR 35–68)	OS	0.139	Cox	Hyper	HR	NR	3,4 (1,2-9,8)	3,4 (1,2-9,8)	0.001	0.021	0.021	Prospective	bloodserum	57,4 (IQR 50-66,3)	NR	1,2,3	0.309	ER+ 84,4% PR+ 82,1%	treatment according to local guidelines	Methylight	Methylation was associated with poor OS	13	3
Gobel, 2011	PITX2	406	51 (IQR 35–68)	DRFS	0.442	LR	Hyper	NR	NR	NR	NR	0.718	NR	0,718**	Prospective	Bonemarrow derived serum	57,4 (IQR 50-66,3)	NR	1,2,3	0.309	ER+ 84,4% PR+ 82,1%	treatment according to local guidelines	Methylight	Methylation was not associated with poor DRFS	13	3
Gobel, 2011	PITX2	406	51 (IQR 35–68)	OS	0.442	LR	Hyper	NR	NR	NR	NR	0.481	NR	0,481**	Prospective	Bonemarrow derived serum	57,4 (IQR 50-66,3)	NR	1,2,3	0.309	ER+ 84,4% PR+ 82,1%	treatment according to local guidelines	Methylight	Methylation was not associated with poor OS	13	3
Harbeck,2008	PITX2	399	63 (1-158)	DRFI	NR	KM, Cox	Hyper	HR	2,75 (1,40-5,41)		2,75 (1,40-5,41)**	0.004		0,004**	Retrospective	FFPE primary tumour tissue	63 (34-86)	NR	1,2,3	0.088	ER+ 98% PR+ 74%	treatment according to local guidelines	Q-MSP	promotor methylationscore > 22,9 was associated with poor DRFI	15.5	4
Harbeck,2008	PITX2	385	63 (1-158)	DRFI	NR	KM, Cox	Hyper	HR		2,35 (1,20-4,60)	2,35 (1,20-4,60)		0.013	0.013	Retrospective	FFPE primary tumour tissue	63 (34-86)	NR	1,2,3	0.088	ER+ 98% PR+ 74%	treatment according to local guidelines	Q-MSP	promotor methylationscore > 22,9 was associated with poor DRFI	15.5	4
Harbeck,2008	PITX2	399	63 (1-158)	OS	NR	Cox	Hyper	HR	1,16 (0,67-2,02)	NR	1,16 (0,67-2,02)**	0.59	NR	0,59**	Retrospective	FFPE primary tumour tissue	63 (34-86)	NR	1,2,3	0.088	ER+ 98% PR+ 74%	treatment according to local guidelines	Q-MSP	promotor methylationscore > 22,9 was associated with poor OS	15.5	4
Hartmann, 2009	PITX2 (Transcript A+B)	241	81.5	DRFI	NR	Cox	Hyper	HR	1,66 (1,21-2,28)		1,66 (1,21-2,28)**	0.002		0,002**	Retrospective	FFPE primary tumour tissue	51 (23-81)	NR	1,2,3	0	ER+ 100% PR+ 85,1%	Adjuvant antracyclin treatment with or without adjuvant endocrine treatment	custom methylation specific micro array	increase in promotor methylation was associated with poor DRFI	16.5	4
Hartmann, 2009	PITX2 (Transcript A+B)	200	81.5	DRFI	NR	Cox	Hyper	HR		1,28 (1,03-3,83)	1,28 (1,03-3,83)		0.026	0.026	Retrospective	FFPE primary tumour tissue	51 (23-81)	NR	1,2,3	0	ER+ 100% PR+ 85,1%	Adjuvant antracyclin treatment with or without adjuvant endocrine treatment	custom methylation specific micro array	increase in promotor methylation was associated with poor DRFI	16.5	4
Hartmann, 2009	PITX2 Transcript A+B	241	81.5	RFS	NR	Cox	Hyper	HR	1,47 (1,11-1,96)	NR	1,47 (1,11-1,96)**	0.0084	NR	0,0084**	Retrospective	FFPE primary tumour tissue	51 (23-81)	NR	1,2,3	0	ER+ 100% PR+ 85,1%	Adjuvant antracyclin treatment with or without adjuvant endocrine treatment	custom methylation specific micro array	increase in promotor methylation was associated with poor RFS	16.5	4
Hartmann, 2009	PITX2 Transcript A+B	241	81.5	OS	NR	Cox	Hyper	HR	2,07 (1,40-3,06)	NR	2,07 (1,40-3,06)**	0.0003	NR	0,0003**	Retrospective	FFPE primary tumour tissue	51 (23-81)	NR	1,2,3	0	ER+ 100% PR+ 85,1%	Adjuvant antracyclin treatment with or without adjuvant endocrine treatment	custom methylation specific micro array	increase in promotor methylation was associated with poor OS	16.5	4
Hartmann, 2009	PITX2 Transcript C	241	81.5	DRFI	NR	Cox	Hyper	HR	1,23 (0,89-1,68)	NR	1,23 (0,89-1,68)**	0.21	NR	0,21**	Retrospective	FFPE primary tumour tissue	51 (23-81)	NR	1,2,3	0	ER+ 100% PR+ 85,1%	Adjuvant antracyclin treatment with or without adjuvant endocrine treatment	custom methylation specific micro array	increase in promotor methylation was not associated with DRFI	16.5	4
Maier ,2007	PITX2 probe B	109	66	DRFI	NR	cox	hyper	HR	NR	2,0 (1,2-3,3)	2,0 (1,2-3,3)	NR	0.0069	0.0069	Retrospective	FFPE primary tumour tissue	NR	NR	1,2,3	NR	HR+ 100%	NR	custom methylation specific micro array	promotor methylation > median methylation of all samples was associated with poor DRFI	13.5	4
Maier ,2007	PITX2 probe B	236	66	DRFI	NR	Cox	Hyper	HR	2,1 (1,3-3,3)	2,0-2,1 (1,2-3,2)	2,0-2,1 (1,2-3,2)	0.00045	0.0021	0.0021	Retrospective	FF primary tumour tissue	NR	N- patients	1,2,3	NR	HR+ 100%	NR	custom methylation specific micro array	promotor methylation > median methylation of all samples was associated with poor DRFI	13.5	4
Maier ,2007	PITX2 Probe C	109	66	DRFI	NR	Cox	Hyper	HR		1,8 (1,1-3,0)	1,8 (1,1-3,0)		0.016	0.016	Retrospective	FF primary tumour tissue	NR	NR	1,2,3	NR	HR+ 100%	NR	custom methylation specific micro array	promotor methylation > median methylation of all samples was associated with poor DRFI	13.5	4
Maier ,2007	PITX2 Probe C	236	66	DRFI	NR	LR, Cox	Hyper	HR	2,3 (1,4-3,8)	2,2 (1,4-3,7)	2,2 (1,4-3,7)	2.1e-05	0.0015	0.0015	Retrospective	FF primary tumour tissue	NR	N- patients	1,2,3	NR	HR+ 100%	NR	custom methylation specific micro array	promotor methylation > median methylation of all samples was associated with poor DRFI	13.5	4
Maier, 2007	PITX2 Probe A	109	66	DRFI	NR	Cox	Hyper	HR		2,1 (1,3-3,4)	2,1 (1,3-3,4)		0.0014	0.0014	Retrospective	FF primary tumour tissue	NR	NR	1,2,3	NR	HR+ 100%	NR	custom methylation specific micro array	promotor methylation > median methylation of all samples was associated with poor DRFI	13.5	4
Maier, 2007	PITX2 Probe A	236	66	DRFI	0.5	KM,LR, Cox	Hyper	HR	2,5 (1,5-4,1)	2,5 (1,5-4,1)	2,5-2,6 (1,5-4,1)	3.3e-05	0.0029	0.0029	Retrospective	FF primary tumour tissue	NR	N- patients	1,2,3	NR	HR+ 100%	NR	custom methylation specific micro array	promotor methylation > median methylation of all samples was associated with poor DRFI	13.5	4
Maier, 2007	PITX2	245	66	DRFI	0.5	KM,LR	Hyper	NR				0.001	NR	0,001*	Retrospective	FF primary tumour tissue	NR	N- patients	1,2,3	NR	HR+ 100%	NR	Q-MSP	promotor methylation > median methylation of all samples was associated with poor DRFI	13.5	4
Maier, 2007	PITX2 Probe D	109	66	DRFI	NR	Cox	Hyper	HR		1,0 (0,6-1.6)	1,0 (0,6-1.6)		1	1	Retrospective	FF primary tumour tissue	NR	N- patients	1,2,3	NR	HR+ 100%	NR	custom methylation specific micro array	promotor methylation > median methylation of all samples was associated with poor DRFI	13.5	4
Maier, 2007	PITX2 Probe D	236	66	DRFI	NR	LR, Cox	Hyper	HR	1,3 (0,9-1,8)	1,3 (0,9-1,9)	1,3 (0,9-1,9)	0.11	1.12	1.12	Retrospective	FF primary tumour tissue	NR	N- patients	1,2,3	NR	HR+ 100%	NR	custom methylation specific micro array	promotor methylation > median methylation of all samples was associated with poor DRFI	13.5	4
Nimmrich , 2008	PITX2	412	98 (1-233)	DRFI	NR	KM, Cox, LR	Hyper	HR	1,71-(1,26-2,32)		1,71-(1,26-2,32) **	<0,01		<0,01**	Retrospective	FF primary tumour tissue	53 (36-86)	NR (N-)	1,2,3	NR	Hr+ 100%	treatment according to local guidelines	Q-MSP	Continuous increase of Metylation of the P2 promotor was associated with poor DRFI	15.5	4
Nimmrich , 2008	PITX2	408	98 (1-233)	DRFI	NR	Cox	Hyper	HR		1,74 (1,26-2,40)	1,74 (1,26-2,40)		<0,01	<0,01	Retrospective	FF primary tumour tissue	53 (36-86)	NR (N-)	1,2,3	NR	Hr+ 100%	treatment according to local guidelines	Q-MSP	Continuous increase of Metylation of the P2 promotor was associated with poor DRFI	15.5	4
Nimmrich , 2008	PITX2	412	98 (1-233)	DRFI	NR	KM, Cox, LR	Hyper	HR	1,57-(1,28-1,92)		1,57-(1,28-1,92) **	<0,01		<0,01**	Retrospective	FF primary tumour tissue	53 (36-86)	NR (N-)	1,2,3	NR	Hr+ 100%	treatment according to local guidelines	Q-MSP	Metylation of the P2 promotor > 1st thirtile was associated with poor DRFI	15.5	4
Nimmrich , 2008	PITX2	408	98 (1-233)	DRFI	NR	Cox	Hyper	HR		1,63 (1,30-2,02)	1,63 (1,30-2,02)		<0,01	<0,01	Retrospective	FF primary tumour tissue	53 (36-86)	NR (N-)	1,2,3	NR	Hr+ 100%	treatment according to local guidelines	Q-MSP	Metylation of the P2 promotor > 1st thirtile was associated with poor DRFI	15.5	4
Nimmrich , 2008	PITX2	412	98 (1-233)	BCSS	0.33	KM, Cox, LR	Hyper	HR	1,71 (1,25-2,33)		1,71 (1,25-2,33)**	<0,01		<0,01**	Retrospective	FF primary tumour tissue	53 (36-86)	NR (N-)	1,2,3	NR	Hr+ 100%	treatment according to local guidelines	Q-MSP	Continuous increase of Metylation of the P2 promotor was associated with poor BCSS	15.5	4
Nimmrich , 2008	PITX2	408	98 (1-233)	BCSS	0.33	Cox	Hyper	HR		1,46(1,05-2,01)	1,46(1,05-2,01)		<0,01	<0,01	Retrospective	FF primary tumour tissue	53 (36-86)	NR (N-)	1,2,3	NR	Hr+ 100%	treatment according to local guidelines	Q-MSP	Continuous increase of Metylation of the P2 promotor was associated with poor BCSS	15.5	4
Nimmrich , 2008	PITX2	412	98 (1-233)	BCSS	0.33	KM, Cox, LR	Hyper	HR	1,64 (1,33-2,03)		1,64 (1,33-2,03)**	<0,01		<0,01**	Retrospective	FF primary tumour tissue	53 (36-86)	NR (N-)	1,2,3	NR	Hr+ 100%	treatment according to local guidelines	Q-MSP	Metylation of the P2 promotor > 1st thirtile was associated with poor BCSS	15.5	4
Nimmrich , 2008	PITX2	408	98 (1-233)	BCSS	0.33	Cox	Hyper	HR		1,53 (1,21-1,92)	1,53 (1,21-1,92)		<0,01	<0,01	Retrospective	FF primary tumour tissue	53 (36-86)	NR (N-)	1,2,3	NR	Hr+ 100%	treatment according to local guidelines	Q-MSP	Metylation of the P2 promotor > 1st thirtile was associated with poor BCSS	15.5	4
Huang, 2013	PTPRO	175	mean 46	BCSS	0.743	Cox	Hyper	HR	3,27 (0,75-14,21)	NR	3,27 (0,75-14,21)**	0.113	NR	0,113**	NR	FFPE primary tumour tissue	51 (21-89)	I,II,III	1,2,3	0.45	ER+ 60% PR+42%	treatment according to local guidelines	MSP	Promotor methylation was nnot significantly associated with poor BCSS	12.5	4
Huang, 2013	PTPRO	175	mean 46	BCSS	0.743	KM, LR	Hyper	NR	NR	NR	NR	0.094	NR	0,094**	NR	FFPE primary tumour tissue	51 (21-89)	I,II,III	1,2,3	0.45	ER+ 60% PR+42%	treatment according to local guidelines	MSP	Promotor methylation was nnot significantly associated with poor BCSS	12.5	4
Li, 2014	PTPRO	98	60 (43-70)	OS	0.54	KM,LR	Hyper	NR	NR	NR	NR	0.0001	NR	0,0001**	prospective	FF primary tumour tissue	46 (x-74)	I,II,III	1,2,3	0.48	Er+ 76% PR+ 70%	no Neo-adjuvant treatment	MSP	Promotor methylation was associated with poor overall survival	15	3
Li, 2014	PTPRO	98	60 (43-70)	OS	0.54	Cox	Hyper	HR	3,8 (1,9-7,5)	2,7 (1,1-6,2)	2,7 (1,1-6,2)	0.0001	0.023	0.023	prospective	FF primary tumour tissue	46 (x-74)	I,II,III	1,2,3	0.48	Er+ 76% PR+ 70%	no Neo-adjuvant treatment	MSP	Promotor methylation was associated with poor overall survival	15	3
Karray-Chouayekh, 2010	RARB****	34	60	DFS*	66.6	χ2	Hyper	NR	NR	NR	NR	Non-significant	NR	Non-significant	Retrospective	FF primary tumour tissue	mean 50,6 (28-73)	I,II,III	1,2,3	0.203	ER+ 62,7% PR 62,7%	treatment according to local guidelines	MSP	methylation was not associated with poor survival	10.5	4
Li, 2006	RARB****	192	mean 51 (2-78)	BCSS	0.11	KM, LR	Hyper	HR	NR	NR	NR	0.2	NR	0,2*	Retrospective	FF primary tumour tissue	mean 60 (18-93)	NR	1,2,3	0.17	ER+ 69% PR+ 62%	treatment according to local guidelines	MSP	Promotor methylation was not associated with BCSS	11.5	4
Mirza, 2012	RARB	83	20 (4-38)	RFI	0.26	KM, Fisher	Hyper	HR	8,3(2,1-32,7)	NR	8,3(2,1-32,7)**	0.02	NR	0.02	Prospective	FF primary tumour tissue	50 (30-81)	I,II,III	1.3	0.29	HR+ 53%	NR	MSP	promotor methylation was associated with poor RFI	12	3
Mirza, 2012	RARB	83	20 (4-38)	OS	0.26	KM, Fisher	Hyper	HR	8,3(2,1-32,7)	NR	8,3(2,1-32,7)**	0.02	NR	0.02	Prospective	FF primary tumour tissue	50 (30-81)	I,II,III	1.3	0.29	HR+ 53%	NR	MSP	promotor methylation of both markers was associated with poor OS	12	3
Mirza, 2012	RARB	83	20 (4-38)	RFI	0.2	KM, Fisher	Hyper	HR	NR	NR	NR	0.0001	NR	0,0001**	Prospective	Blood Serum	50 (30-81)	I,II,III	1.3	0.29	HR+ 53%	NR	MSP	promotor methylation of both markers was associated with poor RFI	12	3
Sharma, 2009	RARB****	101	33,6 (0,8-131,3)	OS	0.22	Km, LR	Hyper	HR			NR	<0,0001		<0,0001**	Retrospective	FFPE primary tumour tissue	>45 y 50,5	I,II,III	NR	0.228	HR+ 50,5%	No chemo- or endocrine therapy prior to surgery	MSP	promoter hypermethylation was associated with poor OS	13.5	4
Sharma, 2009	RARB****	101	33,6 (0,8-131,3)	OS	0.22	Cox	Hyper	HR	9,26 (2,76-31,05)	9,22 (1,63–52,15)	9,22 (1,63–52,15)	<0,001	0.012	0.012	Retrospective	FFPE primary tumour tissue	>45 y 50,5	I,II,III	NR	0.228	HR+ 50,5%	No chemo- or endocrine therapy prior to surgery	MSP	promoter hypermethylation was associated with poor OS	13.5	4
Sharma, 2009	RARB****	101	36,1 (0,3-131,6)	RFI	0.22	Km, LR	Hyper	HR			NR	<0,0001		<0,0001**	Retrospective	FFPE primary tumour tissue	>45 y 50,5	I,II,III	NR	0.228	HR+ 50,5%	No chemo- or endocrine therapy prior to surgery	MSP	promoter hypermethylation was associated with poor RFI	13.5	4
Sharma, 2009	RARB****	101	36,1 (0,3-131,6)	RFI	0.22	Cox	Hyper	HR	3,87 (2,04-7,34)	3,19 (1,49–6,83)	3,19 (1,49–6,83)	<0,001	<0,003	<0,003	Retrospective	FFPE primary tumour tissue	>45 y 50,5	I,II,III	NR	0.228	HR+ 50,5%	No chemo- or endocrine therapy prior to surgery	MSP	promoter hypermethylation was associated with poor RFI	13.5	4
Wang, 2012	RARB****	65	NR	OS	NR	NR	Hyper	NR	NR	NR	NR	NS	NR	Non-significant**	Retrospective	FF primary tumour tissue	mean 54 (SD 15,8)	I,II,III	1,2,3	36.2	ER+ 49%	NR	Pyro-sequencing	Methylation > matched controll sample was not associated with poor OS	9.5	4
Buhmeida, 2011	RASSF1****	66	mean 47 ( 4-118)	DFS*	0.3	KM,LR	Hyper	HR	NR			0.092		0,092**	NR	FFPE primary tumour tissue	46 (19-81)	I,II,III	1,2,3	0.319	ER+ 65% PR+ 59%	treatment according to local guidelines	Methylight	methylation of >10% of fully methylated reference was not associated with poorer DFS	15.5	4
Buhmeida, 2011	RASSF1****	66	mean 47 ( 4-118)	DFS*	0.3	Cox	Hyper	HR	NR	5,64 (1,23-25,81)	5,64 (1,23-25,81)		0.026	0.026	NR	FFPE primary tumour tissue	46 (19-81)	I,II,III	1,2,3	0.319	ER+ 65% PR+ 59%	treatment according to local guidelines	Methylight	methylation of >10% of fully methylated reference was associated with poorer DFS	15.5	4
Ebeid, 2016	RASSF1****	80	72	RFS	0.625	KM, LR	Hyper	HR	NR			0.016		0,016**	Prospective	Bloodserum	<50 41,25%	II,III	2.3	0.15	ER+ 95% PR+ 88,8%	treatment according to local guidelines	MSP	Promotor methylation was associated with distant recurrence	13	3
Ebeid, 2016	RASSF1****	80	72	RFS	0.625	Cox	Hyper	HR	NR	3,52 (1,653-7,516)	3,52 (1,653-7,516)		0.001	0.001	Prospective	Bloodserum	<50 41,25%	II,III	2.3	0.15	ER+ 95% PR+ 88,8%	treatment according to local guidelines	MSP	Promotor methylation was associated with distant recurrence	13	3
Fiegl, 2005	RASSF1****	148	43,2 (2,4-116,4)	RFS*	0.196	LR	Hyper	RR	1,5 (0,4-5,8)	NA	1,5 (0,4-5,8)**	0.53	NA	0,53**	Retrospective, with prospectively collected samples	Bloodserum	62 (37-88)	NR	1,2,3	NR	HR+ 95,3%	treatment according to local guidelines	Methylight	no relation between methylation > 0% of a fully methylated reference and RFS	16	3
Fiegl, 2005	RASSF1****	148	43,2 (2,4-116,4)	OS	0.196	LR	Hyper	RR	1,9 (0,6-6,1)	NA	1,9 (0,6-6,1)**	0.28	NA	0,28**	Retrospective, with prospectively collected samples	Bloodserum	62 (37-88)	NR	1,2,3	NR	HR+ 95,3%	treatment according to local guidelines	Methylight	no relation between methylation > 0% of a fully methylated reference and OS	16	3
Gobel, 2011	RASSF1****	357	51 (IQR 35–68)	DRFS	0.218	Cox	Hyper	HR	NR	3,4 (1,6-7,3)	3,4 (1,6-7,3)	0.004	0.002	0.002	Prospective	bloodserum	57,4 (IQR 50-66,3)	NR	1,2,3	0.309	ER+ 84,4% PR+ 82,1%	treatment according to local guidelines	Methylight	Methylation was associated with poor DRFS	13	3
Gobel, 2011	RASSF1****	357	51 (IQR 35–68)	OS	0.218	KM, LR	Hyper	HR	NR			0.002		0,002**	Prospective	bloodserum	57,4 (IQR 50-66,3)	NR	1,2,3	0.309	ER+ 84,4% PR+ 82,1%	treatment according to local guidelines	Methylight	Methylation was associated with poor OS	13	3
Gobel, 2011	RASSF1****	357	51 (IQR 35–68)	OS	0.218	KM, LR, Cox	Hyper	HR	NR	5,6 (2,1-14,5)	5,6 (2,1-14,5)	0.001	<0,001	<0,001	Prospective	bloodserum	57,4 (IQR 50-66,3)	NR	1,2,3	0.309	ER+ 84,4% PR+ 82,1%	treatment according to local guidelines	Methylight	Methylation was associated with poor OS	13	3
Gobel, 2011	RASSF1****	403	51 (IQR 35–68)	DRFS	0.206	LR	Hyper	NR	NR	NR	NR	0.087	NR	0,087**	Prospective	Bonemarrow derived serum	57,4 (IQR 50-66,3)	NR	1,2,3	0.309	ER+ 84,4% PR+ 82,1%	treatment according to local guidelines	Methylight	Methylation was not associated with poor DRFS	13	3
Gobel, 2011	RASSF1****	403	51 (IQR 35–68)	OS	0.206	LR	Hyper	NR	NR	NR	NR	0.016	NR	0,016**	Prospective	Bonemarrow derived serum	57,4 (IQR 50-66,3)	NR	1,2,3	0.309	ER+ 84,4% PR+ 82,1%	treatment according to local guidelines	Methylight	Methylation was associated with poor OS	13	3
Karray-Chouayekh, 2010	RASSF1****	34	60	DFS*	0.87	χ2	Hyper	NR	NR	NR	NR	0,014*	NR	0,014*	Retrospective	FF primary tumour tissue	mean 50,6 (28-73)	I,II,III	1,2,3	0.203	ER+ 62,7% PR 62,7%	treatment according to local guidelines	MSP	methylation was associated with poor survival	10.5	4
Kioulafa, 2009 (2)	RASSF1****	93	76 (12-116)	DFI*	0.57	KM, LR	Hyper	NR	NR	NR	NR	0.028	NR	0,028**	Retrospective	FFPE primary tumour tissue	NR	I,II	1,2,3	0.118	ER+ 60,2% PR+ 32%	treatment according to local guidelines	MSP	Promotor methylation was associated with poor DFI	12	4
Kioulafa, 2009 (2)	RASSF1****	93	76 (12-116)	OS	0.57	KM, LR	Hyper	NR	NR	NR	NR	0.128	NR	0,128**	Retrospective	FFPE primary tumour tissue	NR	I,II	1,2,3	0.118	ER+ 60,2% PR+ 32%	treatment according to local guidelines	MSP	Promotor methylation was not associated with poor OS	12	4
Martins, 2011	RASSF1****	165	57,7 (0,5-90)	RFS	0.2969	KM, Cox, LR	Hyper	OR	NR	2,53 (1,09-5,87)	2,53 (1,09-5,87)	0.004	0.031	0.031	NR	FF Fine Needle Aspirate	62 (29-92)	0,I,II, III	1,2,3	NR	ER+ 81% PR+ 64,6%	NR	Q-MSP	promotor methylation >75th percentile was associated with poor RFI	13	3
Müller, 2003	RASSF1****	86	44,4 (1-146,4)	OS	0.1294	LR, KM	Hyper	NR	NR	NR	NR	0.014	NR	0.014	NR	Blood Serum	60 (28-86)	NR	1,2,3	NR	0.596	no adjuvant treatment	Methylight	Percentage of fully methylated reference >0 was associated with poor OS	13.5	4
Perez-Janices, 2015	RASSF1	143	NR	RFS	0.74	KM,LR	Hyper	HR	0,71 (0,34-1,49)	NR	0,71 (0,34-1,49)**	0.36	NR	0,36**	Retrospective	FFPE primary tumour tissue	56 (25-94)	NR	1,2,3	0.34	Lum+ 68%	treatment according to local guidelines	MSP	Methylation was not associated RFS	13	4
Perez-Janices, 2015	RASSF1	143	NR	OS	0.74	KM,LR	Hyper	HR	0,53 (0,27-1,01)	NR	0,53 (0,27-1,01)**	0.063	NR	0,063**	Retrospective	FFPE primary tumour tissue	56 (25-94)	NR	1,2,3	0.34	Lum+ 68%	treatment according to local guidelines	MSP	Methylation was not significantly associated with good OS	13	4
Sharma, 2009	RASSF1****	101	33,6 (0,8-131,3)	OS	0.63	Km, LR	Hyper	HR				<0,0001	NR	<0,0001**	Retrospective	FFPE primary tumour tissue	>45 y 50,5	I,II,III	NR	0.228	HR+ 50,5%	No chemo- or endocrine therapy prior to surgery	MSP	promoter hypermethylation was associated with poor OS	13.5	4
Sharma, 2009	RASSF1****	101	33,6 (0,8-131,3)	OS	0.63	Cox	Hyper	HR	6,13 (0,79-47,55)	4,05 (0,47-34,92)	4,05 (0,47-34,92)	Non-significant	Non-significant	Non-significant	Retrospective	FFPE primary tumour tissue	>45 y 50,5	I,II,III	NR	0.228	HR+ 50,5%	No chemo- or endocrine therapy prior to surgery	MSP	promoter hypermethylation was not associated with poor OS	13.5	4
Sharma, 2009	RASSF1****	101	36,1 (0,3-131,6)	RFI	0.63	Km, LR	Hyper	HR				0.04	NR	0,04**	Retrospective	FFPE primary tumour tissue	>45 y 50,5	I,II,III	NR	0.228	HR+ 50,5%	No chemo- or endocrine therapy prior to surgery	MSP	promoter hypermethylation was associated with poor RFI	13.5	4
Sharma, 2009	RASSF1****	101	36,1 (0,3-131,6)	RFI	0.63	Km, Cox	Hyper	HR	2,14 (1,02-4,51)	1,80 (0,79-4,09)	1,80 (0,79-4,09)	0.045	Non-significant	Non-significant	Retrospective	FFPE primary tumour tissue	>45 y 50,5	I,II,III	NR	0.228	HR+ 50,5%	No chemo- or endocrine therapy prior to surgery	MSP	promoter hypermethylation was not associated with poor RFI	13.5	4
Wang, 2012	RASSF1****	65	NR	OS	NR	NR	Hyper	NR	NR	NR	NR	NS	NR	Non-significant**	Retrospective	FF primary tumour tissue	mean 54 (SD 15,8)	I,II,III	1,2,3	36.2	ER+ 49%	NR	Pyro-sequencing	Methylation > matched controll sample was not associated with poor OS	9.5	4
Xu, 2012	RASSF1****	193	152 (0-266)	BCSS	NR	Cox	Hyper	HR	NR	0,86 (0,36-2,06)	0,86 (0,36-2,06)	NR	0.73	0.73	Retrospective	FF primary tumour tissue	62 (30-88)	I,IIA	NR	NR	ER+ 73% PR+ 47%	NR	Pyro-sequencing	Methylation > median methylation was not associated with BCSS	13	4
Xu, 2012	RASSF1****	193	152 (0-266)	RFI	NR	Cox	Hyper	HR	NR	1,93 (1,02-3,67)	1,93 (1,02-3,67)	NR	0.045	0.045	Retrospective	FF primary tumour tissue	62 (30-88)	I,IIA	NR	NR	ER+ 73% PR+ 47%	NR	Pyro-sequencing	Methylation > median methylation was associated with TTFR	13	4
Xu, 2012	RASSF1****	193	152 (0-266)	OS	NR	Cox	Hyper	HR	NR	1,74 (1,11-2,74)	1,74 (1,11-2,74)	NR	0.016	0.016	Retrospective	FF primary tumour tissue	62 (30-88)	I,IIA	NR	NR	ER+ 73% PR+ 47%	NR	Pyro-sequencing	Methylation > median methylation was associated with OS	13	4
Jing, 2008	SFN****	102	NR	OS	0.82	Cox	Hyper	RR	1,6 (0,3-1,4)	NR	1,6 (0,3-1,4)**	0.22	NR	0,22**	NR	bloodserum	49 (29-78)	NR	1,2,3	NR	ER+ 52% PR+ 48%	Patients did not receive chemo- or radiotherapy	MSP	promotor methylation was not associated with poor overall Survival	10.5	4
Mirza, 2010	SFN****	83	20 (4-38)	RFI	0.61	Xe2	Hyper	NR	NR	NR	NR	NS	NR	Non-significant**	prospective	FF primary tumour tissue	50 (30-81)	I,II,III	1.3	0.29	HR+ 53%	NR	MSP	promotor methylation was not associated with poor RFI	12	3
Mirza, 2010	SFN****	83	20 (4-39)	OS	0.61	Xe2	Hyper	NR	NR	NR	NR	NS	NR	Non-significant**	prospective	FF primary tumour tissue	50 (30-81)	I,II,III	1.3	0.29	HR+ 53%	NR	MSP	promotor methylation was not associated with poor RFI	12	3
Hill, 2011	SFRP2	39	NR	DFS*	0.57	KM, LR	Hyper	NR	NR	NR	NR	0.0001	NR	0,0001**	NR	FF primary tumour tissue	mean 55 (39-83)	NR	1,2,3	0.21	HR+ 67%	NR	Infinium HumanMethylation 27K array	β-value >0.5 was associated with poor DFS	10.5	4
Veeck ,2008	SFRP2	136	64 (1-74)	BCSS	0.83	LR	Hyper	NR	NR	NR	NR	0.686	NR	0,686**	Retrospective	FF primary tumour tissue	57 (28-96)	NR	1,2,3	NR	ER+ 65,8% PR+ 62,6%	NR	MSP	Methylation was not associated with poor BCSS	12	4
Veeck ,2008	SFRP2	136	64 (1-74)	RFI	0.83	LR	Hyper	NR	NR	NR	NR	0.192	NR	0,192**	Retrospective	FF primary tumour tissue	57 (28-96)	NR	1,2,3	NR	ER+ 65,8% PR+ 62,6%	NR	MSP	Methylation was not associated with poor RFI	12	4
*	Outcome as reported by authors, paper contains too little detail to assign STEEP outcome.
**	Univariate result, no multivariate outcome reported.
****	Buhmeida: In the original artical RASSF1 is refered to as RASSF1A
****	Ebeid 2016: In the original article RASSF1 is refered to as RASSF1A
****	Fiegl 2015: In the original aricle RASSF1 is refered to as RASSF1a
****	Fujita 2012:In the original article, RASSF1 is refered to as RASSF1a
****	Fuijta 2012: In the original article RARB is refered to as RARβ2
****	Gobel 2011: In the original artical RASSF1 is refered to as RASSF1A
****	Hartmann 2009: In the original article FAM110A is refered to C20orf55
****	Hartmann 2009: In the original article IKZF1 is refered to ZNF1A1
****	Hill 2011: In the original article GPR180 is refered to as ITR
****	Hill 2011: In the original article PRKCB is refered to as PRKCB1A
****	Jing: In the original article, CDKN2A is refered to as P16 and SFN is refered to as 14-3-3-σ
****	Lu 2011: In the original, MIRLET7A3 is refered to as Let-7A-3
****	Li: In the original article, RARB is refered to as RARβ2
****	Karray-Chouayekh 2010: In the original article CDNK2A is refered to as p16INK4A
****	Karray-Chouayekh 2010: In the original article RARB is refered to RARB2
****	Karray-Chouayekh 2010: In the original article RASSF1 is refered to RASSF1A
****	Kioulafa 2009: In the original article RASSF1 is refered to RASSF1A
****	Martins 2011: In the original artical RASSF1 is refered to as RASSF1A
****	McCormack 2008: In the original article PGR is refered to as PRB
****	Mehrotra: In the original article CCND2 is refered to as Cyclin D2
****	Mirza: In the original article ESR1 is refered to as Erα
****	Mirza: In the original article PGR is refered to as PR
****	Mirza: In the original article SFN is refered to as Stratifin
****	Mirza: In the original article ESR2 is refered to as Erβ
****	Mirza: In the original article, RARB is refered to as RARβ2
****	Müller: in the original article, RASSF1 is refered to as RASSF1a
****	Park 2014: LINE-1 is not a Ref-Seq registered gene but refers to Long interspersed element 1, a noncoding genomic repeat sequence
****	Park 2014: alu is not a RefSeq registered gene but refers to major components of repetitive transposable DNA elements.
****	Sharma 2009: in the original article CDKN2A is refered to as P16ink4a
****	Sharma 2009: in the original article PGR is refered to as PRB
****	Sharma 2009: in the original article ESR1 is refered to as Eralpha
****	Sharma 2009:In the original article, RASSF1 is refered to as RASSF1a
****	Sharma 2009: in the original articl RARB is refered to as RARB2
****	Stephen 2016: in the original article MME is refered to as NEP
****	Ulirsch 2013: in the original article, VIM is refered to as vimentin
****	Hoesel 2012: MINT31 is not a RefSeq resgestered gene but corresponds to a CpG island on chromosome 17.
****	Hoesel 2012: MINT17 is not a RefSeq resgestered gene but corresponds to a CpG island on chromosome 12.
****	Hoesel 2012: In the original article RARB is refered to as RARβ2
****	van Hoesel 2012: LINE-1 is not a Ref-Seq registered gene but refers to Long interspersed element 1, a noncoding genomic repeat sequence
****	Wang 2102: In the original aricle, RARB is refered to as RARB2
****	Wang 2012: In the original article RASF1 is refered to as RASSF1a
****	Wee 2012: In the original article MIR200B is refered to as miR-200b P2
****	Widschwendter 2014: In the original article DIRAS3 is refered to as ARHI
****	Xu 2012: in the original article SCGB3A1 is refered to as HIN-1
****	Xu 2012: in the original article RASSF1 is refered to as RASSF1A
****	Xu 2012: in the original article PDLIM4 is refered to as RIL
